# Supplementary material for: Knowledge, awareness, and risk practices related to bacterial contamination of antiseptics, disinfectants, and hand hygiene products among healthcare workers in sub-saharan Africa: a cross-sectional survey in three tertiary care hospitals (Benin, Burkina Faso, and DR Congo)
Source: Antimicrob Resist Infect Control. 2024 Apr 16;13:44. doi: 10.1186/s13756-024-01396-3 (PMC11020199; doi:10.1186/s13756-024-01396-3)
Supplement: Supplementary file 1 — Supplementary Material 1 [file 13756_2024_1396_MOESM1_ESM.xlsx]

## Sheet: KAP Survey_CHU-YO
start	end	start1	end1	Duration	Voudriez-vous participer à cette enquête ?	Quel âge avez-vous ?	Quel est votre sexe?	Poste de travail?	Professional categories 230111	Si vous avez coché "Autre", veuillez préciser votre poste de travail:	Hôpital?	Service?	Catégorisation des services	Wards categories 230111	Si vous avez coché "Autre", veuillez préciser votre service:	Quand était votre dernière formation en prévention et contrôle des infections (ou hygiène hospitalière) ?	Quand était votre dernière formation spécifiquement sur les antiseptiques et désinfectants ?	Quelle expérience avez-vous avec les antiseptiques et désinfectants ? Vous pouvez indiquer plusieurs options.	Quelle expérience avez-vous avec les antiseptiques et désinfectants ? Vous pouvez indiquer plusieurs options./Hygiène des mains	Quelle expérience avez-vous avec les antiseptiques et désinfectants ? Vous pouvez indiquer plusieurs options./Pansement des plaies	Quelle expérience avez-vous avec les antiseptiques et désinfectants ? Vous pouvez indiquer plusieurs options./Nettoyage des surfaces de soins	Quelle expérience avez-vous avec les antiseptiques et désinfectants ? Vous pouvez indiquer plusieurs options./Antisepsie de la peau du malade	Quelle expérience avez-vous avec les antiseptiques et désinfectants ? Vous pouvez indiquer plusieurs options./Nettoyage des outils médicaux (ex. stéthoscopes, thermomètres)	Quelle expérience avez-vous avec les antiseptiques et désinfectants ? Vous pouvez indiquer plusieurs options./Préparation des produits antiseptiques et désinfectants	Quelle expérience avez-vous avec les antiseptiques et désinfectants ? Vous pouvez indiquer plusieurs options./Approvisionnement des produits antiseptiques et désinfectants	Quelle expérience avez-vous avec les antiseptiques et désinfectants ? Vous pouvez indiquer plusieurs options./Je ne les ai jamais utilisés	Quelle expérience avez-vous avec les antiseptiques et désinfectants ? Vous pouvez indiquer plusieurs options./Hygiène des mains	Quelle expérience avez-vous avec les antiseptiques et désinfectants ? Vous pouvez indiquer plusieurs options./Pansement des plaies	Quelle expérience avez-vous avec les antiseptiques et désinfectants ? Vous pouvez indiquer plusieurs options./Nettoyage des surfaces de soins	Quelle expérience avez-vous avec les antiseptiques et désinfectants ? Vous pouvez indiquer plusieurs options./Antisepsie de la peau du malade	Quelle expérience avez-vous avec les antiseptiques et désinfectants ? Vous pouvez indiquer plusieurs options./Nettoyage des outils médicaux (ex. stéthoscopes, thermomètres)	Quelle expérience avez-vous avec les antiseptiques et désinfectants ? Vous pouvez indiquer plusieurs options./préparation des produits antiseptiques et désinfectants	Quelle expérience avez-vous avec les antiseptiques et désinfectants ? Vous pouvez indiquer plusieurs options./Approvisionnement des produits antiseptiques et désinfectants	Quelle expérience avez-vous avec les antiseptiques et désinfectants ? Vous pouvez indiquer plusieurs options./Je ne les ai jamais utilisés	Quelle expérience avez-vous avec les antiseptiques et désinfectants ? Vous pouvez indiquer plusieurs options./Autre	Si vous avez coché "Autre", veuillez préciser quelle autre expérience vous avez avec les antiseptiques et désinfectants:	Quelle concentration d’alcool est la plus appropriée pour la désinfection et l’hygiène des mains ?	Q1 (K) KAPS	Cochez tous les produits qui sont faits pour l’antisepsie (désinfection) de la peau du patient dans la liste ci-dessous.	Cochez tous les produits qui sont faits pour l’antisepsie (désinfection) de la peau du patient dans la liste ci-dessous./Ethanol 70%	Cochez tous les produits qui sont faits pour l’antisepsie (désinfection) de la peau du patient dans la liste ci-dessous./Eau de Javel 0.5%	Cochez tous les produits qui sont faits pour l’antisepsie (désinfection) de la peau du patient dans la liste ci-dessous./Le Dakin	Cochez tous les produits qui sont faits pour l’antisepsie (désinfection) de la peau du patient dans la liste ci-dessous./Méthanol	Cochez tous les produits qui sont faits pour l’antisepsie (désinfection) de la peau du patient dans la liste ci-dessous./Bétadine	Cochez tous les produits qui sont faits pour l’antisepsie (désinfection) de la peau du patient dans la liste ci-dessous./Glycérine	Cochez tous les produits qui sont faits pour l’antisepsie (désinfection) de la peau du patient dans la liste ci-dessous./Isopropanol 70%	Cochez tous les produits qui sont faits pour l’antisepsie (désinfection) de la peau du patient dans la liste ci-dessous./Eosine	Q2 Score	Q2 Incorrect options
2020-09-17T10:48:17.374Z	2020-09-17T11:08:49.476Z	10:48:17	11:08:49	00:20:32	Oui	31 – 40 ans	Féminin	Infirmier/ière	Nurse/Midwife		CHU-YO	Néphrologie-Hémodialyse	Médecine interne	Internal Medicine		Jamais eu de formation	Jamais eu de formation	Hygiène des mains Pansement des plaies Nettoyage des outils médicaux (ex. stéthoscopes, thermomètres) Antisepsie de la peau du malade									1	1	0	1	1	0	0	0	0		95%	0	Le Dakin Bétadine Eosine	0	0	1	0	1	0	0	1	2	Yes
2020-09-08T10:31:33.947Z	2020-09-08T10:59:51.068Z	10:31:33	10:59:51	00:28:18	Oui	18 – 30 ans	Masculin	Préparateur d'Etat en Pharmacie	Pharmacist	Préparateur d'Etat en Pharmacie	CHU-YO	Pharmacie hospitalière	Pharmacie	Pharmacy		≤ 1 an	≤ 1 an	préparation des produits antiseptiques et désinfectants									0	0	0	0	0	1	0	0	0		70%	0.5	Ethanol 70% Eau de Javel 0.5% Le Dakin Bétadine Eosine	1	1	1	0	1	0	0	1	3	Yes
2020-09-17T08:15:17.683Z	2020-09-17T08:37:42.248Z	08:15:17	08:37:42	00:22:25	Oui	31 – 40 ans	Féminin	Infirmier/ière	Nurse/Midwife		CHU-YO	Clinique pédiatrique	Pédiatrie	Pediatrics		> 1 an	Jamais eu de formation	Hygiène des mains Pansement des plaies Nettoyage des surfaces de soins									1	1	1	0	0	0	0	0	0		95%	0	Le Dakin Bétadine Eosine	0	0	1	0	1	0	0	1	2	Yes
2020-09-17T08:44:29.011Z	2020-09-17T09:14:41.093Z	08:44:29	09:14:41	00:30:12	Oui	31 – 40 ans	Masculin	Infirmier/ière	Nurse/Midwife		CHU-YO	Clinique pédiatrique	Pédiatrie	Pediatrics		Jamais eu de formation	Jamais eu de formation	Hygiène des mains Nettoyage des outils médicaux (ex. stéthoscopes, thermomètres)									1	0	0	0	1	0	0	0	0		70%	0.5	Ethanol 70% Le Dakin	1	0	1	0	0	0	0	0	2	No
2020-09-17T10:47:22.049Z	2020-09-17T11:11:30.047Z	10:47:22	11:11:30	00:24:08	Oui	31 – 40 ans	Féminin	Infirmier/ière	Nurse/Midwife		CHU-YO	Néphrologie-Hémodialyse	Médecine interne	Internal Medicine		Jamais eu de formation	Jamais eu de formation	Hygiène des mains Pansement des plaies Nettoyage des surfaces de soins Antisepsie de la peau du malade Nettoyage des outils médicaux (ex. stéthoscopes, thermomètres)									1	1	1	1	1	0	0	0	0		95%	0	Bétadine Le Dakin	0	0	1	0	1	0	0	0	2	No
2020-09-17T09:56:07.244Z	2020-09-17T10:25:50.104Z	09:56:07	10:25:50	00:29:43	Oui	41 – 50 ans	Féminin	Garçon ou fille de salle	Auxiliary staff		CHU-YO	Clinique pédiatrique	Pédiatrie	Pediatrics		Jamais eu de formation	Jamais eu de formation	Hygiène des mains Nettoyage des surfaces de soins Nettoyage des outils médicaux (ex. stéthoscopes, thermomètres)									1	0	1	0	1	0	0	0	0		95%	0	Le Dakin Bétadine Eosine	0	0	1	0	1	0	0	1	2	Yes
2020-09-17T09:28:31.767Z	2020-09-17T09:50:30.257Z	09:28:31	09:50:30	00:21:59	Oui	41 – 50 ans	Féminin	Garçon ou fille de salle	Auxiliary staff		CHU-YO	Clinique pédiatrique	Pédiatrie	Pediatrics		> 1 an	> 1 an	Hygiène des mains Pansement des plaies Nettoyage des surfaces de soins Antisepsie de la peau du malade Nettoyage des outils médicaux (ex. stéthoscopes, thermomètres)									1	1	1	1	1	0	0	0	0		Je ne sais pas	0	Ethanol 70% Le Dakin Bétadine Glycérine Eosine	1	0	1	0	1	1	0	1	3	Yes
2020-09-17T08:08:29.649Z	2020-09-17T16:41:27.588Z	08:08:29	16:41:27	08:32:58	Oui	31 – 40 ans	Masculin	Infirmier/ière	Nurse/Midwife		CHU-YO	Clinique pédiatrique	Pédiatrie	Pediatrics		Jamais eu de formation	Jamais eu de formation	Hygiène des mains Pansement des plaies Nettoyage des outils médicaux (ex. stéthoscopes, thermomètres) Nettoyage des surfaces de soins Antisepsie de la peau du malade									1	1	1	1	1	0	0	0	0		Je ne sais pas	0	Bétadine Le Dakin	0	0	1	0	1	0	0	0	2	No
2020-09-17T11:33:14.573Z	2020-09-17T12:07:34.730Z	11:33:14	12:07:34	00:34:20	Oui	41 – 50 ans	Féminin	Infirmier/ière	Nurse/Midwife		CHU-YO	Néphrologie-Hémodialyse	Médecine interne	Internal Medicine		Je ne me souviens plus	Jamais eu de formation	Hygiène des mains Pansement des plaies Nettoyage des surfaces de soins Antisepsie de la peau du malade Nettoyage des outils médicaux (ex. stéthoscopes, thermomètres) Approvisionnement des produits antiseptiques et désinfectants									1	1	1	1	1	0	1	0	0		95%	0	Ethanol 70% Le Dakin Bétadine Eosine	1	0	1	0	1	0	0	1	3	Yes
2020-09-17T10:49:09.234Z	2020-09-17T11:07:00.780Z	10:49:09	11:07:00	00:17:51	Oui	31 – 40 ans	Féminin	Infirmier/ière	Nurse/Midwife		CHU-YO	Néphrologie-Hémodialyse	Médecine interne	Internal Medicine		Jamais eu de formation	Jamais eu de formation	Hygiène des mains Pansement des plaies Antisepsie de la peau du malade									1	1	0	1	0	0	0	0	0		70%	0.5	Le Dakin Bétadine Eosine	0	0	1	0	1	0	0	1	2	Yes
2020-09-16T10:20:08.170Z	2020-09-16T10:40:59.263Z	10:20:08	10:40:59	00:20:51	Oui	41 – 50 ans	Féminin	Infirmier/ière	Nurse/Midwife		CHU-YO	Clinique pédiatrique	Pédiatrie	Pediatrics		> 1 an	> 1 an	Hygiène des mains Nettoyage des surfaces de soins Nettoyage des outils médicaux (ex. stéthoscopes, thermomètres)									1	0	1	0	1	0	0	0	0		70%	0.5	Bétadine Eosine	0	0	0	0	1	0	0	1	1	Yes
2020-10-09T09:45:52.252Z	2020-10-09T10:10:03.681Z	09:45:52	10:10:03	00:24:11	Oui	31 – 40 ans	Masculin	Médecin	Medical doctors and students	DES en anesthesie reanimation	CHU-YO	Anesthésie-Réanimation	Urgences chirurgicales	Surgery and related wards		Jamais eu de formation	Jamais eu de formation	Hygiène des mains Antisepsie de la peau du malade	0	0	0	0	0	0	0	0	1	0	0	1	0	0	0	0	0		70%	0.5	Ethanol 70% Bétadine	1	0	0	0	1	0	0	0	2	No
2020-09-08T10:31:14.526Z	2020-09-08T10:52:32.661Z	10:31:14	10:52:32	00:21:18	Oui	41 – 50 ans	Masculin	Préparateur d'Etat en Pharmacie	Pharmacist	Preparateur	CHU-YO	Pharmacie hospitalière	Pharmacie	Pharmacy		Jamais eu de formation	> 1 an	Hygiène des mains Pansement des plaies Nettoyage des surfaces de soins Nettoyage des outils médicaux (ex. stéthoscopes, thermomètres) Antisepsie de la peau du malade									1	1	1	1	1	0	0	0	0		70%	0.5	Isopropanol 70% Bétadine Le Dakin Eau de Javel 0.5% Ethanol 70%	1	1	1	0	1	0	1	0	4	Yes
2020-09-22T10:12:46.643Z	2020-09-22T10:52:15.244Z	10:12:46	10:52:15	00:39:29	Oui	41 – 50 ans	Masculin	Infirmier/ière	Nurse/Midwife		CHU-YO	Urgences pédiatriques	Pédiatrie	Pediatrics		> 1 an	> 1 an	Hygiène des mains Pansement des plaies Nettoyage des surfaces de soins Antisepsie de la peau du malade Nettoyage des outils médicaux (ex. stéthoscopes, thermomètres)	0	0	0	0	0	0	0	0	1	1	1	1	1	0	0	0	0		70%	0.5	Le Dakin Eosine Bétadine Ethanol 70%	1	0	1	0	1	0	0	1	3	Yes
2020-09-22T11:02:19.494Z	2020-09-22T11:25:22.733Z	11:02:19	11:25:22	00:23:03	Oui	18 – 30 ans	Féminin	Médecin	Medical doctors and students		CHU-YO	Urgences pédiatriques	Pédiatrie	Pediatrics		≤ 1 an	> 1 an	Hygiène des mains Pansement des plaies Nettoyage des surfaces de soins Antisepsie de la peau du malade Nettoyage des outils médicaux (ex. stéthoscopes, thermomètres) préparation des produits antiseptiques et désinfectants	0	0	0	0	0	0	0	0	1	1	1	1	1	1	0	0	0		70%	0.5	Ethanol 70% Eau de Javel 0.5% Le Dakin Bétadine Glycérine Eosine	1	1	1	0	1	1	0	1	3	Yes
2020-09-22T11:37:49.848Z	2020-09-22T11:56:03.254Z	11:37:49	11:56:03	00:18:14	Oui	18 – 30 ans	Féminin	Infirmier/ière	Nurse/Midwife		CHU-YO	Néphrologie-Hémodialyse	Médecine interne	Internal Medicine		Jamais eu de formation	Jamais eu de formation	Hygiène des mains	0	0	0	0	0	0	0	0	1	0	0	0	0	0	0	0	0		95%	0	Le Dakin Eosine	0	0	1	0	0	0	0	1	1	Yes
2020-09-18T11:30:27.468Z	2020-09-18T11:49:07.901Z	11:30:27	11:49:07	00:18:40	Oui	18 – 30 ans	Féminin	Interne	Medical doctors and students		CHU-YO	Néphrologie-Hémodialyse	Médecine interne	Internal Medicine		Jamais eu de formation	Jamais eu de formation	Hygiène des mains Pansement des plaies Nettoyage des surfaces de soins Nettoyage des outils médicaux (ex. stéthoscopes, thermomètres) Antisepsie de la peau du malade	0	0	0	0	0	0	0	0	1	1	1	1	1	0	0	0	0		Je ne sais pas	0	Le Dakin Bétadine	0	0	1	0	1	0	0	0	2	No
2020-09-18T11:30:46.557Z	2020-09-18T11:51:54.316Z	11:30:46	11:51:54	00:21:08	Oui	18 – 30 ans	Masculin	Médecin stagiaire	Medical doctors and students		CHU-YO	Néphrologie-Hémodialyse	Médecine interne	Internal Medicine		Jamais eu de formation	Jamais eu de formation	Hygiène des mains Pansement des plaies Antisepsie de la peau du malade Nettoyage des outils médicaux (ex. stéthoscopes, thermomètres)	0	0	0	0	0	0	0	0	1	1	0	1	1	0	0	0	0		70%	0.5	Ethanol 70% Le Dakin Bétadine Eosine	1	0	1	0	1	0	0	1	3	Yes
2020-09-18T11:04:18.107Z	2020-09-18T11:24:23.284Z	11:04:18	11:24:23	00:20:05	Oui	31 – 40 ans	Féminin	Infirmier/ière	Nurse/Midwife		CHU-YO	Néphrologie-Hémodialyse	Médecine interne	Internal Medicine		Je ne me souviens plus	Jamais eu de formation	Hygiène des mains Antisepsie de la peau du malade Nettoyage des surfaces de soins Pansement des plaies	0	0	0	0	0	0	0	0	1	1	1	1	0	0	0	0	0		95%	0	Le Dakin Bétadine Glycérine	0	0	1	0	1	1	0	0	2	Yes
2020-09-18T11:29:23.833Z	2020-09-18T11:42:32.886Z	11:29:23	11:42:32	00:13:09	Oui	18 – 30 ans	Féminin	Médecin stagiaire	Medical doctors and students		CHU-YO	Néphrologie-Hémodialyse	Médecine interne	Internal Medicine		Je ne me souviens plus	Je ne me souviens plus	Hygiène des mains Pansement des plaies Nettoyage des surfaces de soins Nettoyage des outils médicaux (ex. stéthoscopes, thermomètres) Antisepsie de la peau du malade	0	0	0	0	0	0	0	0	1	1	1	1	1	0	0	0	0		Je ne sais pas	0	Le Dakin Bétadine Eosine	0	0	1	0	1	0	0	1	2	Yes
2020-09-18T11:54:52.290Z	2020-09-18T12:05:54.054Z	11:54:52	12:05:54	00:11:02	Oui	18 – 30 ans	Masculin	Médecin stagiaire	Medical doctors and students		CHU-YO	Néphrologie-Hémodialyse	Médecine interne	Internal Medicine		Jamais eu de formation	Jamais eu de formation	Hygiène des mains Pansement des plaies Nettoyage des surfaces de soins Nettoyage des outils médicaux (ex. stéthoscopes, thermomètres) Antisepsie de la peau du malade	0	0	0	0	0	0	0	0	1	1	1	1	1	0	0	0	0		70%	0.5	Le Dakin Bétadine Eosine Ethanol 70%	1	0	1	0	1	0	0	1	3	Yes
2020-09-22T13:22:05.571Z	2020-09-22T13:41:11.057Z	13:22:05	13:41:11	00:19:06	Oui	41 – 50 ans	Masculin	Infirmier/ière	Nurse/Midwife		CHU-YO	Néphrologie-Hémodialyse	Médecine interne	Internal Medicine		≤ 1 an	≤ 1 an	Hygiène des mains Pansement des plaies Nettoyage des surfaces de soins Antisepsie de la peau du malade Nettoyage des outils médicaux (ex. stéthoscopes, thermomètres) préparation des produits antiseptiques et désinfectants	0	0	0	0	0	0	0	0	1	1	1	1	1	1	0	0	0		70%	0.5	Le Dakin Bétadine Glycérine Eosine Ethanol 70%	1	0	1	0	1	1	0	1	3	Yes
2020-09-22T10:15:49.189Z	2020-09-22T10:42:26.480Z	10:15:49	10:42:26	00:26:37	Oui	31 – 40 ans	Féminin	Infirmier/ière	Nurse/Midwife		CHU-YO	Urgences pédiatriques	Pédiatrie	Pediatrics		Jamais eu de formation	Jamais eu de formation	Pansement des plaies	0	0	0	0	0	0	0	0	0	1	0	0	0	0	0	0	0		Je ne sais pas	0	Le Dakin Bétadine Eosine Glycérine	0	0	1	0	1	1	0	1	2	Yes
2020-09-22T11:55:28.497Z	2020-09-22T12:09:57.798Z	11:55:28	12:09:57	00:14:29	Oui	18 – 30 ans	Féminin	Médecin stagiaire	Medical doctors and students		CHU-YO	Néphrologie-Hémodialyse	Médecine interne	Internal Medicine		Jamais eu de formation	Jamais eu de formation	Hygiène des mains Pansement des plaies Nettoyage des surfaces de soins Nettoyage des outils médicaux (ex. stéthoscopes, thermomètres)	0	0	0	0	0	0	0	0	1	1	1	0	1	0	0	0	0		70%	0.5	Le Dakin Bétadine	0	0	1	0	1	0	0	0	2	No
2020-09-22T12:38:26.464Z	2020-09-22T12:55:10.476Z	12:38:26	12:55:10	00:16:44	Oui	41 – 50 ans	Masculin	Garçon ou fille de salle	Auxiliary staff	Nephrologie	CHU-YO	Néphrologie-Hémodialyse	Médecine interne	Internal Medicine		Je ne me souviens plus	Je ne me souviens plus	Hygiène des mains	0	0	0	0	0	0	0	0	1	0	0	0	0	0	0	0	0		70%	0.5	Eau de Javel 0.5%	0	1	0	0	0	0	0	0	0	Yes
2020-09-18T11:52:37.704Z	2020-09-21T14:10:41.600Z	11:52:37	14:10:41	Invalid	Oui	41 – 50 ans	Féminin	Attaché de santé	Nurse/Midwife	Attaché de santé en dialyse	CHU-YO	Néphrologie-Hémodialyse	Médecine interne	Internal Medicine		Jamais eu de formation	Jamais eu de formation	Hygiène des mains Pansement des plaies Nettoyage des surfaces de soins Antisepsie de la peau du malade Nettoyage des outils médicaux (ex. stéthoscopes, thermomètres)	0	0	0	0	0	0	0	0	1	1	1	1	1	0	0	0	0		95%	0	Ethanol 70% Le Dakin Bétadine Eosine	1	0	1	0	1	0	0	1	3	Yes
2020-09-22T11:13:08.633Z	2020-09-22T11:41:08.004Z	11:13:08	11:41:08	00:28:00	Oui	18 – 30 ans	Féminin	Infirmier/ière	Nurse/Midwife		CHU-YO	Urgences pédiatriques	Pédiatrie	Pediatrics		Jamais eu de formation	Jamais eu de formation	Hygiène des mains Nettoyage des outils médicaux (ex. stéthoscopes, thermomètres) Nettoyage des surfaces de soins	0	0	0	0	0	0	0	0	1	0	1	0	1	0	0	0	0		95%	0	Le Dakin Bétadine Eosine	0	0	1	0	1	0	0	1	2	Yes
2020-09-21T09:22:25.860Z	2020-09-21T09:44:34.294Z	09:22:25	09:44:34	00:22:09	Oui	51 – 60 ans	Masculin	Infirmier/ière	Nurse/Midwife		CHU-YO	Néphrologie-Hémodialyse	Médecine interne	Internal Medicine		> 1 an	Jamais eu de formation	Hygiène des mains Pansement des plaies Nettoyage des surfaces de soins Antisepsie de la peau du malade Nettoyage des outils médicaux (ex. stéthoscopes, thermomètres)	0	0	0	0	0	0	0	0	1	1	1	1	1	0	0	0	0		70%	0.5	Ethanol 70% Eau de Javel 0.5% Le Dakin Bétadine	1	1	1	0	1	0	0	0	3	Yes
2020-09-21T12:24:47.538Z	2020-09-21T12:41:24.144Z	12:24:47	12:41:24	00:16:37	Oui	31 – 40 ans	Masculin	Infirmier/ière	Nurse/Midwife		CHU-YO	Néphrologie-Hémodialyse	Médecine interne	Internal Medicine		≤ 1 an	Je ne me souviens plus	Pansement des plaies Antisepsie de la peau du malade	0	0	0	0	0	0	0	0	0	1	0	1	0	0	0	0	0		70%	0.5	Le Dakin Bétadine Glycérine Eosine	0	0	1	0	1	1	0	1	2	Yes
2020-09-21T13:26:29.435Z	2020-09-21T13:44:35.042Z	13:26:29	13:44:35	00:18:06	Oui	41 – 50 ans	Féminin	Infirmier/ière	Nurse/Midwife		CHU-YO	Néphrologie-Hémodialyse	Médecine interne	Internal Medicine		Je ne me souviens plus	Je ne me souviens plus	Hygiène des mains Pansement des plaies Nettoyage des surfaces de soins Antisepsie de la peau du malade Nettoyage des outils médicaux (ex. stéthoscopes, thermomètres)	0	0	0	0	0	0	0	0	1	1	1	1	1	0	0	0	0		70%	0.5	Le Dakin Eosine Bétadine	0	0	1	0	1	0	0	1	2	Yes
2020-09-21T19:19:08.099Z	2020-09-21T19:37:19.434Z	19:19:08	19:37:19	00:18:11	Oui	31 – 40 ans	Masculin	Attaché de santé	Nurse/Midwife	Attaché de santé en dialyse	CHU-YO	Néphrologie-Hémodialyse	Médecine interne	Internal Medicine		> 1 an	Jamais eu de formation	Hygiène des mains Pansement des plaies Nettoyage des surfaces de soins Antisepsie de la peau du malade	0	0	0	0	0	0	0	0	1	1	1	1	0	0	0	0	0		70%	0.5	Le Dakin Bétadine Eosine	0	0	1	0	1	0	0	1	2	Yes
2020-09-22T10:12:42.931Z	2020-09-22T10:47:18.319Z	10:12:42	10:47:18	00:34:36	Oui	41 – 50 ans	Féminin	Infirmier/ière	Nurse/Midwife		CHU-YO	Urgences pédiatriques	Pédiatrie	Pediatrics		Jamais eu de formation	Je ne me souviens plus	Hygiène des mains	0	0	0	0	0	0	0	0	1	0	0	0	0	0	0	0	0		70%	0.5	Le Dakin Bétadine Eosine	0	0	1	0	1	0	0	1	2	Yes
2020-09-22T11:46:40.539Z	2020-09-22T12:02:35.131Z	11:46:40	12:02:35	00:15:55	Oui	18 – 30 ans	Masculin	Interne	Medical doctors and students		CHU-YO	Néphrologie-Hémodialyse	Médecine interne	Internal Medicine		> 1 an	> 1 an	Hygiène des mains Pansement des plaies Nettoyage des surfaces de soins Antisepsie de la peau du malade	0	0	0	0	0	0	0	0	1	1	1	1	0	0	0	0	0		70%	0.5	Bétadine	0	0	0	0	1	0	0	0	1	No
2020-09-22T13:22:16.109Z	2020-09-22T13:53:40.445Z	13:22:16	13:53:40	00:31:24	Oui	41 – 50 ans	Féminin	Infirmier/ière	Nurse/Midwife		CHU-YO	Néphrologie-Hémodialyse	Médecine interne	Internal Medicine		Je ne me souviens plus	Je ne me souviens plus	Nettoyage des surfaces de soins Pansement des plaies Antisepsie de la peau du malade Hygiène des mains	0	0	0	0	0	0	0	0	1	1	1	1	0	0	0	0	0		70%	0.5	Le Dakin Bétadine	0	0	1	0	1	0	0	0	2	No
2020-09-21T12:24:57.213Z	2020-09-21T12:46:13.638Z	12:24:57	12:46:13	00:21:16	Oui	41 – 50 ans	Masculin	Infirmier/ière	Nurse/Midwife		CHU-YO	Néphrologie-Hémodialyse	Médecine interne	Internal Medicine		Jamais eu de formation	Jamais eu de formation	Hygiène des mains Pansement des plaies Nettoyage des surfaces de soins Nettoyage des outils médicaux (ex. stéthoscopes, thermomètres)	0	0	0	0	0	0	0	0	1	1	1	0	1	0	0	0	0		70%	0.5	Eau de Javel 0.5% Le Dakin Bétadine Glycérine	0	1	1	0	1	1	0	0	2	Yes
2020-09-21T19:19:21.320Z	2020-09-21T19:38:03.206Z	19:19:21	19:38:03	00:18:42	Oui	41 – 50 ans	Masculin	Attaché de santé	Nurse/Midwife	Attaché de santé en dialyse	CHU-YO	Néphrologie-Hémodialyse	Médecine interne	Internal Medicine		> 1 an	Je ne me souviens plus	Hygiène des mains Nettoyage des surfaces de soins	0	0	0	0	0	0	0	0	1	0	1	0	0	0	0	0	0		70%	0.5	Le Dakin Bétadine Eosine	0	0	1	0	1	0	0	1	2	Yes
2020-09-22T10:13:04.581Z	2020-09-22T10:50:32.794Z	10:13:04	10:50:32	00:37:28	Oui	41 – 50 ans	Masculin	Infirmier/ière	Nurse/Midwife		CHU-YO	Urgences pédiatriques	Pédiatrie	Pediatrics		> 1 an	> 1 an	Hygiène des mains Nettoyage des outils médicaux (ex. stéthoscopes, thermomètres)	0	0	0	0	0	0	0	0	1	0	0	0	1	0	0	0	0		70%	0.5	Eau de Javel 0.5% Ethanol 70% Le Dakin Bétadine Eosine	1	1	1	0	1	0	0	1	3	Yes
2020-09-22T11:38:11.887Z	2020-09-22T12:10:29.785Z	11:38:11	12:10:29	00:32:18	Oui	18 – 30 ans	Féminin	Stagière fille de salle	Auxiliary staff	Stagière fille de salle	CHU-YO	Néonatologie	Pédiatrie	Pediatrics		> 1 an	> 1 an	Hygiène des mains Nettoyage des surfaces de soins Nettoyage des outils médicaux (ex. stéthoscopes, thermomètres) Pansement des plaies	0	0	0	0	0	0	0	0	1	1	1	0	1	0	0	0	0		70%	0.5	Bétadine Eau de Javel 0.5%	0	1	0	0	1	0	0	0	1	Yes
2020-09-22T13:22:00.205Z	2020-09-22T13:41:14.621Z	13:22:00	13:41:14	00:19:14	Oui	41 – 50 ans	Masculin	Infirmier/ière	Nurse/Midwife		CHU-YO	Néphrologie-Hémodialyse	Médecine interne	Internal Medicine		> 1 an	> 1 an	Hygiène des mains Pansement des plaies Nettoyage des surfaces de soins Nettoyage des outils médicaux (ex. stéthoscopes, thermomètres) Antisepsie de la peau du malade préparation des produits antiseptiques et désinfectants Approvisionnement des produits antiseptiques et désinfectants	0	0	0	0	0	0	0	0	1	1	1	1	1	1	1	0	0		95%	0	Eau de Javel 0.5% Le Dakin Bétadine Eosine	0	1	1	0	1	0	0	1	2	Yes
2020-09-23T11:19:12.861Z	2020-09-23T11:46:04.237Z	11:19:12	11:46:04	00:26:52	Oui	31 – 40 ans	Féminin	Infirmier/ière	Nurse/Midwife		CHU-YO	Urgences pédiatriques	Pédiatrie	Pediatrics		Jamais eu de formation	Jamais eu de formation	Hygiène des mains Nettoyage des surfaces de soins Antisepsie de la peau du malade préparation des produits antiseptiques et désinfectants Approvisionnement des produits antiseptiques et désinfectants	0	0	0	0	0	0	0	0	1	0	1	1	0	1	1	0	0		Je ne sais pas	0	Eau de Javel 0.5% Bétadine Eosine	0	1	0	0	1	0	0	1	1	Yes
2020-09-23T12:13:33.729Z	2020-09-23T12:31:20.200Z	12:13:33	12:31:20	00:17:47	Oui	18 – 30 ans	Féminin	Interne	Medical doctors and students		CHU-YO	Clinique pédiatrique	Pédiatrie	Pediatrics		> 1 an	Jamais eu de formation	Hygiène des mains Nettoyage des surfaces de soins Nettoyage des outils médicaux (ex. stéthoscopes, thermomètres) Pansement des plaies	0	0	0	0	0	0	0	0	1	1	1	0	1	0	0	0	0		70%	0.5	Bétadine Eosine Ethanol 70%	1	0	0	0	1	0	0	1	2	Yes
2020-09-23T11:33:36.321Z	2020-09-23T11:53:03.799Z	11:33:36	11:53:03	00:19:27	Oui	51 – 60 ans	Masculin	Infirmier/ière	Nurse/Midwife	Surveillant d'unité de soins	CHU-YO	Urgences pédiatriques	Pédiatrie	Pediatrics		≤ 1 an	≤ 1 an	Hygiène des mains Pansement des plaies Nettoyage des surfaces de soins Antisepsie de la peau du malade Nettoyage des outils médicaux (ex. stéthoscopes, thermomètres) Approvisionnement des produits antiseptiques et désinfectants	0	0	0	0	0	0	0	0	1	1	1	1	1	0	1	0	0		70%	0.5	Eau de Javel 0.5% Bétadine Eosine Le Dakin	0	1	1	0	1	0	0	1	2	Yes
2020-09-23T12:13:49.801Z	2020-09-23T12:26:59.964Z	12:13:49	12:26:59	00:13:10	Oui	18 – 30 ans	Masculin	Interne	Medical doctors and students		CHU-YO	Clinique pédiatrique	Pédiatrie	Pediatrics		> 1 an	Jamais eu de formation	Hygiène des mains Antisepsie de la peau du malade Nettoyage des outils médicaux (ex. stéthoscopes, thermomètres)	0	0	0	0	0	0	0	0	1	0	0	1	1	0	0	0	0		70%	0.5	Ethanol 70% Eau de Javel 0.5% Le Dakin Bétadine Eosine	1	1	1	0	1	0	0	1	3	Yes
2020-09-23T13:14:07.642Z	2020-09-23T13:32:43.838Z	13:14:07	13:32:43	00:18:36	Oui	18 – 30 ans	Féminin	Interne	Medical doctors and students		CHU-YO	Clinique pédiatrique	Pédiatrie	Pediatrics		Je ne me souviens plus	Jamais eu de formation	Hygiène des mains Pansement des plaies Antisepsie de la peau du malade	0	0	0	0	0	0	0	0	1	1	0	1	0	0	0	0	0		95%	0	Le Dakin Bétadine Eosine	0	0	1	0	1	0	0	1	2	Yes
2020-09-23T12:14:15.177Z	2020-09-23T12:29:22.162Z	12:14:15	12:29:22	00:15:07	Oui	18 – 30 ans	Masculin	Interne	Medical doctors and students		CHU-YO	Clinique pédiatrique	Pédiatrie	Pediatrics		Jamais eu de formation	Jamais eu de formation	Hygiène des mains Pansement des plaies	0	0	0	0	0	0	0	0	1	1	0	0	0	0	0	0	0		Je ne sais pas	0	Bétadine	0	0	0	0	1	0	0	0	1	No
2020-09-23T12:37:43.207Z	2020-09-23T12:55:16.674Z	12:37:43	12:55:16	00:17:33	Oui	31 – 40 ans	Masculin	Infirmier/ière	Nurse/Midwife		CHU-YO	Clinique pédiatrique	Pédiatrie	Pediatrics		> 1 an	> 1 an	Hygiène des mains Pansement des plaies Nettoyage des surfaces de soins Antisepsie de la peau du malade Nettoyage des outils médicaux (ex. stéthoscopes, thermomètres)	0	0	0	0	0	0	0	0	1	1	1	1	1	0	0	0	0		70%	0.5	Ethanol 70% Bétadine Eosine Le Dakin	1	0	1	0	1	0	0	1	3	Yes
2020-09-23T11:21:55.331Z	2020-09-23T11:43:52.313Z	11:21:55	11:43:52	00:21:57	Oui	18 – 30 ans	Féminin	Infirmier/ière	Nurse/Midwife		CHU-YO	Urgences pédiatriques	Pédiatrie	Pediatrics		Je ne me souviens plus	Jamais eu de formation	Hygiène des mains Pansement des plaies Nettoyage des outils médicaux (ex. stéthoscopes, thermomètres)	0	0	0	0	0	0	0	0	1	1	0	0	1	0	0	0	0		Je ne sais pas	0	Le Dakin Bétadine Eosine	0	0	1	0	1	0	0	1	2	Yes
2020-09-23T12:13:58.835Z	2020-09-23T12:31:59.187Z	12:13:58	12:31:59	00:18:01	Oui	18 – 30 ans	Masculin	Médecin stagiaire	Medical doctors and students		CHU-YO	Clinique pédiatrique	Pédiatrie	Pediatrics		Je ne me souviens plus	Je ne me souviens plus	Hygiène des mains Nettoyage des surfaces de soins Nettoyage des outils médicaux (ex. stéthoscopes, thermomètres) préparation des produits antiseptiques et désinfectants	0	0	0	0	0	0	0	0	1	0	1	0	1	1	0	0	0		95%	0	Le Dakin Bétadine Eosine	0	0	1	0	1	0	0	1	2	Yes
2020-09-28T09:03:24.183Z	2020-09-28T09:22:01.615Z	09:03:24	09:22:01	00:18:37	Oui	31 – 40 ans	Masculin	Infirmier/ière	Nurse/Midwife		CHU-YO	Oncologie pédiatrique	Pédiatrie	Pediatrics		Je ne me souviens plus	Je ne me souviens plus	Hygiène des mains Pansement des plaies	0	0	0	0	0	0	0	0	1	1	0	0	0	0	0	0	0		70%	0.5	Eau de Javel 0.5% Le Dakin Bétadine Eosine	0	1	1	0	1	0	0	1	2	Yes
2020-09-28T10:17:26.108Z	2020-09-28T10:38:09.462Z	10:17:26	10:38:09	00:20:43	Oui	41 – 50 ans	Féminin	Infirmier/ière	Nurse/Midwife		CHU-YO	Maternité	Maternité	Gynecology-obstetrics		Je ne me souviens plus	Jamais eu de formation	Pansement des plaies	0	0	0	0	0	0	0	0	0	1	0	0	0	0	0	0	0		70%	0.5	Le Dakin Bétadine Eosine	0	0	1	0	1	0	0	1	2	Yes
2020-09-28T12:24:24.667Z	2020-09-28T12:43:13.983Z	12:24:24	12:43:13	00:18:49	Oui	51 – 60 ans	Féminin	Sage femme d'état	Nurse/Midwife	Sage femme d'état	CHU-YO	Néonatologie	Pédiatrie	Pediatrics		Je ne me souviens plus	> 1 an	Hygiène des mains Nettoyage des surfaces de soins Nettoyage des outils médicaux (ex. stéthoscopes, thermomètres)	0	0	0	0	0	0	0	0	1	0	1	0	1	0	0	0	0		95%	0	Le Dakin Bétadine Glycérine Eosine	0	0	1	0	1	1	0	1	2	Yes
2020-09-28T09:01:41.225Z	2020-09-28T09:27:13.463Z	09:01:41	09:27:13	00:25:32	Oui	31 – 40 ans	Masculin	Infirmier/ière	Nurse/Midwife		CHU-YO	Oncologie pédiatrique	Pédiatrie	Pediatrics		> 1 an	> 1 an	Hygiène des mains Pansement des plaies Antisepsie de la peau du malade	0	0	0	0	0	0	0	0	1	1	0	1	0	0	0	0	0		50%	0	Le Dakin Bétadine Eosine	0	0	1	0	1	0	0	1	2	Yes
2020-09-28T10:17:33.580Z	2020-09-28T11:03:11.608Z	10:17:33	11:03:11	00:45:38	Oui	41 – 50 ans	Masculin	Attaché de santé en chirurgie	Nurse/Midwife	Surveillant d'unité de soins	CHU-YO	Maternité	Maternité	Gynecology-obstetrics		Je ne me souviens plus	Je ne me souviens plus	Hygiène des mains Pansement des plaies Nettoyage des surfaces de soins Antisepsie de la peau du malade Nettoyage des outils médicaux (ex. stéthoscopes, thermomètres) préparation des produits antiseptiques et désinfectants Approvisionnement des produits antiseptiques et désinfectants	0	0	0	0	0	0	0	0	1	1	1	1	1	1	1	0	0		70%	0.5	Ethanol 70% Eau de Javel 0.5% Le Dakin Bétadine Glycérine Eosine	1	1	1	0	1	1	0	1	3	Yes
2020-09-28T11:19:10.449Z	2020-09-28T11:43:05.451Z	11:19:10	11:43:05	00:23:55	Oui	51 – 60 ans	Féminin	Infirmier/ière	Nurse/Midwife	Surveillant d'unité de soins	CHU-YO	Oncologie pédiatrique	Pédiatrie	Pediatrics		> 1 an	Jamais eu de formation	Hygiène des mains Pansement des plaies Nettoyage des surfaces de soins Antisepsie de la peau du malade Nettoyage des outils médicaux (ex. stéthoscopes, thermomètres) préparation des produits antiseptiques et désinfectants Approvisionnement des produits antiseptiques et désinfectants	0	0	0	0	0	0	0	0	1	1	1	1	1	1	1	0	0		Je ne sais pas	0	Ethanol 70% Eau de Javel 0.5% Le Dakin Bétadine Glycérine Eosine	1	1	1	0	1	1	0	1	3	Yes
2020-09-28T11:56:28.530Z	2020-09-28T12:17:30.044Z	11:56:28	12:17:30	00:21:02	Oui	51 – 60 ans	Féminin	Attaché de santé en pédiatrie	Nurse/Midwife	Surveillant d'unité de soins	CHU-YO	Néonatologie	Pédiatrie	Pediatrics		> 1 an	Jamais eu de formation	Hygiène des mains Antisepsie de la peau du malade Nettoyage des surfaces de soins Nettoyage des outils médicaux (ex. stéthoscopes, thermomètres) Approvisionnement des produits antiseptiques et désinfectants	0	0	0	0	0	0	0	0	1	0	1	1	1	0	1	0	0		70%	0.5	Le Dakin Bétadine Eosine	0	0	1	0	1	0	0	1	2	Yes
2020-09-28T12:22:41.914Z	2020-09-28T12:42:17.523Z	12:22:41	12:42:17	00:19:36	Oui	41 – 50 ans	Féminin	Sage femme d'état	Nurse/Midwife	Sage femme d'état	CHU-YO	Néonatologie	Pédiatrie	Pediatrics		> 1 an	> 1 an	Hygiène des mains Pansement des plaies Nettoyage des surfaces de soins Antisepsie de la peau du malade Nettoyage des outils médicaux (ex. stéthoscopes, thermomètres)	0	0	0	0	0	0	0	0	1	1	1	1	1	0	0	0	0		70%	0.5	Bétadine Eosine	0	0	0	0	1	0	0	1	1	Yes
2020-09-28T10:07:11.790Z	2020-09-28T10:36:27.279Z	10:07:11	10:36:27	00:29:16	Oui	41 – 50 ans	Féminin	Infirmier/ière	Nurse/Midwife		CHU-YO	Pédiatrie hospitalisation	Pédiatrie	Pediatrics		Je ne me souviens plus	Je ne me souviens plus	Hygiène des mains Pansement des plaies	0	0	0	0	0	0	0	0	1	1	0	0	0	0	0	0	0		95%	0	Le Dakin Bétadine	0	0	1	0	1	0	0	0	2	No
2020-09-28T11:29:52.910Z	2020-09-28T11:52:57.440Z	11:29:52	11:52:57	00:23:05	Oui	31 – 40 ans	Féminin	Médecin	Medical doctors and students		CHU-YO	Maternité	Maternité	Gynecology-obstetrics		Je ne me souviens plus	Je ne me souviens plus	Hygiène des mains Pansement des plaies Antisepsie de la peau du malade Nettoyage des outils médicaux (ex. stéthoscopes, thermomètres)	0	0	0	0	0	0	0	0	1	1	0	1	1	0	0	0	0		70%	0.5	Le Dakin Bétadine Eosine	0	0	1	0	1	0	0	1	2	Yes
2020-09-28T09:05:21.317Z	2020-09-28T09:34:05.742Z	09:05:21	09:34:05	00:28:44	Oui	31 – 40 ans	Féminin	Infirmier/ière	Nurse/Midwife		CHU-YO	Pédiatrie hospitalisation	Pédiatrie	Pediatrics		Jamais eu de formation	Jamais eu de formation	Hygiène des mains Nettoyage des surfaces de soins Nettoyage des outils médicaux (ex. stéthoscopes, thermomètres) Antisepsie de la peau du malade Approvisionnement des produits antiseptiques et désinfectants	0	0	0	0	0	0	0	0	1	0	1	1	1	0	1	0	0		50%	0	Le Dakin Bétadine Eosine Eau de Javel 0.5%	0	1	1	0	1	0	0	1	2	Yes
2020-09-28T10:22:06.578Z	2020-09-28T10:45:09.600Z	10:22:06	10:45:09	00:23:03	Oui	51 – 60 ans	Féminin	Sage femme d'état	Nurse/Midwife	Sage femme d'état	CHU-YO	Maternité	Maternité	Gynecology-obstetrics		Je ne me souviens plus	Je ne me souviens plus	Hygiène des mains Antisepsie de la peau du malade	0	0	0	0	0	0	0	0	1	0	0	1	0	0	0	0	0		70%	0.5	Le Dakin Bétadine Glycérine Eosine	0	0	1	0	1	1	0	1	2	Yes
2020-09-28T10:17:23.311Z	2020-09-28T10:41:03.589Z	10:17:23	10:41:03	00:23:40	Oui	31 – 40 ans	Féminin	Sage femme d'état	Nurse/Midwife	Sage femme d'état	CHU-YO	Maternité	Maternité	Gynecology-obstetrics		Jamais eu de formation	Jamais eu de formation	Nettoyage des outils médicaux (ex. stéthoscopes, thermomètres)	0	0	0	0	0	0	0	0	0	0	0	0	1	0	0	0	0		70%	0.5	Le Dakin Bétadine Eosine	0	0	1	0	1	0	0	1	2	Yes
2020-09-29T10:36:51.289Z	2020-09-29T11:04:24.510Z	10:36:51	11:04:24	00:27:33	Oui	31 – 40 ans	Féminin	Infirmier/ière	Nurse/Midwife		CHU-YO	Maternité	Maternité	Gynecology-obstetrics		Je ne me souviens plus	Jamais eu de formation	Pansement des plaies Hygiène des mains	0	0	0	0	0	0	0	0	1	1	0	0	0	0	0	0	0		Je ne sais pas	0	Le Dakin Bétadine Eosine	0	0	1	0	1	0	0	1	2	Yes
2020-09-29T11:23:01.769Z	2020-09-29T11:57:56.794Z	11:23:01	11:57:56	00:34:55	Oui	41 – 50 ans	Masculin	Infirmier/ière	Nurse/Midwife		CHU-YO	Maternité	Maternité	Gynecology-obstetrics		Je ne me souviens plus	Je ne me souviens plus	Hygiène des mains Pansement des plaies Nettoyage des surfaces de soins Antisepsie de la peau du malade	0	0	0	0	0	0	0	0	1	1	1	1	0	0	0	0	0		70%	0.5	Eau de Javel 0.5% Le Dakin Bétadine Eosine	0	1	1	0	1	0	0	1	2	Yes
2020-09-29T11:01:22.260Z	2020-09-29T11:39:11.399Z	11:01:22	11:39:11	00:37:49	Oui	18 – 30 ans	Féminin	Infirmier/ière	Nurse/Midwife		CHU-YO	Maternité	Maternité	Gynecology-obstetrics		Je ne me souviens plus	Jamais eu de formation	Hygiène des mains Pansement des plaies Antisepsie de la peau du malade	0	0	0	0	0	0	0	0	1	1	0	1	0	0	0	0	0		70%	0.5	Bétadine Eosine	0	0	0	0	1	0	0	1	1	Yes
2020-09-29T11:40:08.291Z	2020-09-29T12:05:47.099Z	11:40:08	12:05:47	00:25:39	Oui	31 – 40 ans	Masculin	Infirmier/ière	Nurse/Midwife		CHU-YO	Maternité	Maternité	Gynecology-obstetrics		Je ne me souviens plus	Je ne me souviens plus	Hygiène des mains Pansement des plaies Nettoyage des surfaces de soins Nettoyage des outils médicaux (ex. stéthoscopes, thermomètres) Antisepsie de la peau du malade	0	0	0	0	0	0	0	0	1	1	1	1	1	0	0	0	0		70%	0.5	Eau de Javel 0.5% Le Dakin Bétadine Eosine	0	1	1	0	1	0	0	1	2	Yes
2020-09-29T12:32:39.737Z	2020-09-29T12:53:32.390Z	12:32:39	12:53:32	00:20:53	Oui	31 – 40 ans	Féminin	Infirmier/ière	Nurse/Midwife	Néonatologie	CHU-YO	Néonatologie	Pédiatrie	Pediatrics	Néonatologie	Jamais eu de formation	Jamais eu de formation	Pansement des plaies Nettoyage des surfaces de soins Antisepsie de la peau du malade Hygiène des mains	0	0	0	0	0	0	0	0	1	1	1	1	0	0	0	0	0		70%	0.5	Bétadine Le Dakin Eosine	0	0	1	0	1	0	0	1	2	Yes
2020-09-29T10:38:03.232Z	2020-09-29T10:55:05.453Z	10:38:03	10:55:05	00:17:02	Oui	41 – 50 ans	Féminin	Sage femme d'état	Nurse/Midwife	Sage femme d'état	CHU-YO	Maternité	Maternité	Gynecology-obstetrics		Je ne me souviens plus	Jamais eu de formation	Hygiène des mains Pansement des plaies Nettoyage des surfaces de soins Antisepsie de la peau du malade Nettoyage des outils médicaux (ex. stéthoscopes, thermomètres) préparation des produits antiseptiques et désinfectants	0	0	0	0	0	0	0	0	1	1	1	1	1	1	0	0	0		70%	0.5	Le Dakin Bétadine Eosine	0	0	1	0	1	0	0	1	2	Yes
2020-09-29T11:23:50.862Z	2020-09-29T11:49:54.403Z	11:23:50	11:49:54	00:26:04	Oui	41 – 50 ans	Féminin	Sage femme d'état	Nurse/Midwife	Sage femme d'état	CHU-YO	Maternité	Maternité	Gynecology-obstetrics		> 1 an	> 1 an	Hygiène des mains Nettoyage des surfaces de soins Nettoyage des outils médicaux (ex. stéthoscopes, thermomètres)	0	0	0	0	0	0	0	0	1	0	1	0	1	0	0	0	0		70%	0.5	Le Dakin Bétadine Eosine Glycérine	0	0	1	0	1	1	0	1	2	Yes
2020-09-29T11:52:19.285Z	2020-09-29T12:09:14.820Z	11:52:19	12:09:14	00:16:55	Oui	41 – 50 ans	Féminin	Sage femme d'état	Nurse/Midwife	Sage femme d'état	CHU-YO	Maternité	Maternité	Gynecology-obstetrics	Salle d'accouchement	Jamais eu de formation	Jamais eu de formation	Hygiène des mains Pansement des plaies Nettoyage des surfaces de soins Antisepsie de la peau du malade Nettoyage des outils médicaux (ex. stéthoscopes, thermomètres)	0	0	0	0	0	0	0	0	1	1	1	1	1	0	0	0	0		70%	0.5	Le Dakin Bétadine Glycérine Eosine	0	0	1	0	1	1	0	1	2	Yes
2020-09-29T12:32:03.998Z	2020-09-29T12:53:05.245Z	12:32:03	12:53:05	00:21:02	Oui	51 – 60 ans	Féminin	Sage femme d'état	Nurse/Midwife	Sage femme d'état	CHU-YO	Néonatologie	Pédiatrie	Pediatrics		Je ne me souviens plus	≤ 1 an	Hygiène des mains Pansement des plaies Nettoyage des surfaces de soins Antisepsie de la peau du malade Nettoyage des outils médicaux (ex. stéthoscopes, thermomètres)	0	0	0	0	0	0	0	0	1	1	1	1	1	0	0	0	0		Je ne sais pas	0	Ethanol 70% Bétadine Eosine	1	0	0	0	1	0	0	1	2	Yes
2020-09-30T11:36:22.681Z	2020-09-30T11:52:28.305Z	11:36:22	11:52:28	00:16:06	Oui	18 – 30 ans	Féminin	Interne	Medical doctors and students		CHU-YO	Pédiatrie hospitalisation	Pédiatrie	Pediatrics		Jamais eu de formation	Jamais eu de formation	Hygiène des mains Pansement des plaies Nettoyage des surfaces de soins Nettoyage des outils médicaux (ex. stéthoscopes, thermomètres) Antisepsie de la peau du malade	0	0	0	0	0	0	0	0	1	1	1	1	1	0	0	0	0		70%	0.5	Le Dakin Bétadine Ethanol 70%	1	0	1	0	1	0	0	0	3	No
2020-09-30T12:52:31.672Z	2020-09-30T13:12:15.658Z	12:52:31	13:12:15	00:19:44	Oui	18 – 30 ans	Féminin	Interne	Medical doctors and students	7ème année médecine	CHU-YO	Néonatologie	Pédiatrie	Pediatrics		Jamais eu de formation	Jamais eu de formation	Hygiène des mains Pansement des plaies Nettoyage des surfaces de soins Antisepsie de la peau du malade Nettoyage des outils médicaux (ex. stéthoscopes, thermomètres)	0	0	0	0	0	0	0	0	1	1	1	1	1	0	0	0	0		95%	0	Le Dakin Bétadine	0	0	1	0	1	0	0	0	2	No
2020-09-30T11:37:13.566Z	2020-09-30T13:10:13.182Z	11:37:13	13:10:13	01:33:00	Oui	18 – 30 ans	Masculin	Interne	Medical doctors and students	7ème année médecine	CHU-YO	Néonatologie	Pédiatrie	Pediatrics		Jamais eu de formation	Je ne me souviens plus	Hygiène des mains Pansement des plaies Antisepsie de la peau du malade	0	0	0	0	0	0	0	0	1	1	0	1	0	0	0	0	0		95%	0	Le Dakin Bétadine Eosine	0	0	1	0	1	0	0	1	2	Yes
2020-09-30T12:36:45.907Z	2020-09-30T12:54:55.719Z	12:36:45	12:54:55	00:18:10	Oui	18 – 30 ans	Féminin	Etudiant	Medical doctors and students		CHU-YO	Pédiatrie hospitalisation	Pédiatrie	Pediatrics		Jamais eu de formation	Jamais eu de formation	Hygiène des mains Pansement des plaies Nettoyage des surfaces de soins Nettoyage des outils médicaux (ex. stéthoscopes, thermomètres) Antisepsie de la peau du malade	0	0	0	0	0	0	0	0	1	1	1	1	1	0	0	0	0		70%	0.5	Le Dakin Bétadine	0	0	1	0	1	0	0	0	2	No
2020-09-30T12:56:09.107Z	2020-09-30T13:12:22.007Z	12:56:09	13:12:22	00:16:13	Oui	18 – 30 ans	Féminin	Interne	Medical doctors and students		CHU-YO	Pédiatrie hospitalisation	Pédiatrie	Pediatrics		Jamais eu de formation	Jamais eu de formation	Hygiène des mains Pansement des plaies Nettoyage des surfaces de soins Nettoyage des outils médicaux (ex. stéthoscopes, thermomètres)	0	0	0	0	0	0	0	0	1	1	1	0	1	0	0	0	0		70%	0.5	Bétadine Eosine Le Dakin	0	0	1	0	1	0	0	1	2	Yes
2020-09-30T13:27:40.140Z	2020-09-30T13:46:32.372Z	13:27:40	13:46:32	00:18:52	Oui	51 – 60 ans	Féminin	Infirmier/ière	Nurse/Midwife		CHU-YO	Néonatologie	Pédiatrie	Pediatrics		Je ne me souviens plus	Jamais eu de formation	Hygiène des mains Pansement des plaies Nettoyage des surfaces de soins Antisepsie de la peau du malade Nettoyage des outils médicaux (ex. stéthoscopes, thermomètres)	0	0	0	0	0	0	0	0	1	1	1	1	1	0	0	0	0		70%	0.5	Bétadine Ethanol 70% Le Dakin Eosine	1	0	1	0	1	0	0	1	3	Yes
2020-09-30T13:47:54.393Z	2020-09-30T14:01:40.285Z	13:47:54	14:01:40	00:13:46	Oui	18 – 30 ans	Masculin	Interne	Medical doctors and students	7ème année médecine	CHU-YO	Néonatologie	Pédiatrie	Pediatrics		Jamais eu de formation	Jamais eu de formation	Nettoyage des surfaces de soins Pansement des plaies Hygiène des mains Antisepsie de la peau du malade Nettoyage des outils médicaux (ex. stéthoscopes, thermomètres)	0	0	0	0	0	0	0	0	1	1	1	1	1	0	0	0	0		70%	0.5	Le Dakin Bétadine Eosine	0	0	1	0	1	0	0	1	2	Yes
2020-09-30T11:35:58.823Z	2020-09-30T11:53:36.068Z	11:35:58	11:53:36	00:17:38	Oui	18 – 30 ans	Masculin	Interne	Medical doctors and students		CHU-YO	Pédiatrie hospitalisation	Pédiatrie	Pediatrics		Jamais eu de formation	Jamais eu de formation	Hygiène des mains Nettoyage des surfaces de soins Nettoyage des outils médicaux (ex. stéthoscopes, thermomètres)	0	0	0	0	0	0	0	0	1	0	1	0	1	0	0	0	0		Je ne sais pas	0	Bétadine Eosine Le Dakin	0	0	1	0	1	0	0	1	2	Yes
2020-09-30T12:01:03.966Z	2020-09-30T12:17:31.053Z	12:01:03	12:17:31	00:16:28	Oui	18 – 30 ans	Masculin	Interne	Medical doctors and students		CHU-YO	Pédiatrie hospitalisation	Pédiatrie	Pediatrics		Jamais eu de formation	> 1 an	Hygiène des mains Pansement des plaies Nettoyage des surfaces de soins Antisepsie de la peau du malade Nettoyage des outils médicaux (ex. stéthoscopes, thermomètres)	0	0	0	0	0	0	0	0	1	1	1	1	1	0	0	0	0		70%	0.5	Eau de Javel 0.5% Le Dakin Ethanol 70%	1	1	1	0	0	0	0	0	2	Yes
2020-09-30T12:27:18.851Z	2020-09-30T12:50:22.318Z	12:27:18	12:50:22	00:23:04	Oui	41 – 50 ans	Féminin	Sage femme d'état	Nurse/Midwife	Sage femme d'état	CHU-YO	Néonatologie	Pédiatrie	Pediatrics		Je ne me souviens plus	Je ne me souviens plus	Hygiène des mains Nettoyage des surfaces de soins Antisepsie de la peau du malade Nettoyage des outils médicaux (ex. stéthoscopes, thermomètres)	0	0	0	0	0	0	0	0	1	0	1	1	1	0	0	0	0		70%	0.5	Le Dakin Bétadine Glycérine Eosine	0	0	1	0	1	1	0	1	2	Yes
2020-09-30T10:26:55.464Z	2020-09-30T10:46:33.151Z	10:26:55	10:46:33	00:19:38	Oui	41 – 50 ans	Féminin	Infirmier/ière	Nurse/Midwife		CHU-YO	Oncologie pédiatrique	Pédiatrie	Pediatrics		> 1 an	Jamais eu de formation	Hygiène des mains Pansement des plaies Nettoyage des surfaces de soins Antisepsie de la peau du malade Nettoyage des outils médicaux (ex. stéthoscopes, thermomètres)	0	0	0	0	0	0	0	0	1	1	1	1	1	0	0	0	0		95%	0	Le Dakin Ethanol 70% Bétadine Eosine	1	0	1	0	1	0	0	1	3	Yes
2020-09-30T11:38:04.604Z	2020-09-30T12:05:27.117Z	11:38:04	12:05:27	00:27:23	Oui	18 – 30 ans	Masculin	Interne	Medical doctors and students		CHU-YO	Pédiatrie hospitalisation	Pédiatrie	Pediatrics		Jamais eu de formation	Jamais eu de formation	Hygiène des mains Pansement des plaies Antisepsie de la peau du malade Nettoyage des outils médicaux (ex. stéthoscopes, thermomètres)	0	0	0	0	0	0	0	0	1	1	0	1	1	0	0	0	0		70%	0.5	Bétadine Eosine Le Dakin Ethanol 70%	1	0	1	0	1	0	0	1	3	Yes
2020-10-01T15:36:54.247Z	2020-10-01T15:51:04.332Z	15:36:54	15:51:04	00:14:10	Oui	18 – 30 ans	Masculin	Médecin stagiaire	Medical doctors and students		CHU-YO	Urgences pédiatriques	Pédiatrie	Pediatrics		Jamais eu de formation	Jamais eu de formation	Nettoyage des outils médicaux (ex. stéthoscopes, thermomètres) Antisepsie de la peau du malade Nettoyage des surfaces de soins Pansement des plaies Hygiène des mains	0	0	0	0	0	0	0	0	1	1	1	1	1	0	0	0	0		70%	0.5	Ethanol 70% Eosine Bétadine Le Dakin	1	0	1	0	1	0	0	1	3	Yes
2020-10-01T13:32:19.806Z	2020-10-01T13:50:19.038Z	13:32:19	13:50:19	00:18:00	Oui	31 – 40 ans	Masculin	Médecin stagiaire	Medical doctors and students		CHU-YO	Urgences viscérales	Urgences chirurgicales	Surgery and related wards		Jamais eu de formation	Jamais eu de formation	Hygiène des mains Pansement des plaies Antisepsie de la peau du malade Nettoyage des outils médicaux (ex. stéthoscopes, thermomètres) Nettoyage des surfaces de soins	0	0	0	0	0	0	0	0	1	1	1	1	1	0	0	0	0		Je ne sais pas	0	Bétadine Ethanol 70% Eosine	1	0	0	0	1	0	0	1	2	Yes
2020-10-01T13:25:59.862Z	2020-10-01T13:50:38.970Z	13:25:59	13:50:38	00:24:39	Oui	51 – 60 ans	Masculin	Infirmier/ière	Nurse/Midwife		CHU-YO	Urgences viscérales	Urgences chirurgicales	Surgery and related wards		> 1 an	> 1 an	Hygiène des mains Pansement des plaies Nettoyage des surfaces de soins Antisepsie de la peau du malade Nettoyage des outils médicaux (ex. stéthoscopes, thermomètres) Approvisionnement des produits antiseptiques et désinfectants	0	0	0	0	0	0	0	0	1	1	1	1	1	0	1	0	0		70%	0.5	Bétadine Le Dakin Ethanol 70% Eosine	1	0	1	0	1	0	0	1	3	Yes
2020-10-01T14:08:51.544Z	2020-10-01T14:40:53.325Z	14:08:51	14:40:53	00:32:02	Oui	31 – 40 ans	Féminin	Infirmier/ière	Nurse/Midwife		CHU-YO	Pédiatrie hospitalisation	Pédiatrie	Pediatrics		Je ne me souviens plus	Jamais eu de formation	Hygiène des mains Pansement des plaies Nettoyage des surfaces de soins Nettoyage des outils médicaux (ex. stéthoscopes, thermomètres) Approvisionnement des produits antiseptiques et désinfectants	0	0	0	0	0	0	0	0	1	1	1	0	1	0	1	0	0		70%	0.5	Bétadine Eosine Le Dakin	0	0	1	0	1	0	0	1	2	Yes
2020-10-01T15:33:15.555Z	2020-10-01T16:04:05.103Z	15:33:15	16:04:05	00:30:50	Oui	41 – 50 ans	Féminin	Sage femme d'état	Nurse/Midwife	Sage femme d'état	CHU-YO	Néonatologie	Pédiatrie	Pediatrics		> 1 an	> 1 an	Hygiène des mains Pansement des plaies Nettoyage des surfaces de soins Antisepsie de la peau du malade Nettoyage des outils médicaux (ex. stéthoscopes, thermomètres)	0	0	0	0	0	0	0	0	1	1	1	1	1	0	0	0	0		70%	0.5	Ethanol 70% Le Dakin Bétadine Eosine	1	0	1	0	1	0	0	1	3	Yes
2020-10-01T16:06:09.474Z	2020-10-01T16:23:17.604Z	16:06:09	16:23:17	00:17:08	Oui	51 – 60 ans	Féminin	Accoucheuse auxilliaire	Nurse/Midwife	Accoucheuse auxilliaire	CHU-YO	Néonatologie	Pédiatrie	Pediatrics		Je ne me souviens plus	Jamais eu de formation	Hygiène des mains Nettoyage des outils médicaux (ex. stéthoscopes, thermomètres)	0	0	0	0	0	0	0	0	1	0	0	0	1	0	0	0	0		70%	0.5	Ethanol 70% Le Dakin Bétadine Eosine	1	0	1	0	1	0	0	1	3	Yes
2020-10-02T13:26:00.178Z	2020-10-02T13:53:09.645Z	13:26:00	13:53:09	00:27:09	Oui	41 – 50 ans	Masculin	Attaché de santé	Nurse/Midwife	Attaché de Santé en Chirurgie	CHU-YO	Maternité	Maternité	Gynecology-obstetrics	Bloc maternité	Je ne me souviens plus	Je ne me souviens plus	Hygiène des mains Pansement des plaies Nettoyage des surfaces de soins Antisepsie de la peau du malade Nettoyage des outils médicaux (ex. stéthoscopes, thermomètres)	0	0	0	0	0	0	0	0	1	1	1	1	1	0	0	0	0		70%	0.5	Le Dakin Bétadine	0	0	1	0	1	0	0	0	2	No
2020-10-02T13:56:53.370Z	2020-10-02T14:13:04.186Z	13:56:53	14:13:04	00:16:11	Oui	51 – 60 ans	Masculin	Attaché de santé	Nurse/Midwife	Attaché de Santé en Chirurgie	CHU-YO	Maternité	Maternité	Gynecology-obstetrics	Bloc maternité	Jamais eu de formation	Jamais eu de formation	Hygiène des mains Pansement des plaies Nettoyage des surfaces de soins Antisepsie de la peau du malade Nettoyage des outils médicaux (ex. stéthoscopes, thermomètres) préparation des produits antiseptiques et désinfectants Approvisionnement des produits antiseptiques et désinfectants	0	0	0	0	0	0	0	0	1	1	1	1	1	1	1	0	0		70%	0.5	Ethanol 70% Le Dakin Bétadine	1	0	1	0	1	0	0	0	3	No
2020-10-02T14:15:41.782Z	2020-10-02T14:35:31.404Z	14:15:41	14:35:31	00:19:50	Oui	41 – 50 ans	Masculin	Attaché de santé	Nurse/Midwife	Attaché de santé en anesthésie	CHU-YO	Maternité	Maternité	Gynecology-obstetrics	Bloc maternité	≤ 1 an	Jamais eu de formation	Hygiène des mains Nettoyage des surfaces de soins Nettoyage des outils médicaux (ex. stéthoscopes, thermomètres)	0	0	0	0	0	0	0	0	1	0	1	0	1	0	0	0	0		70%	0.5	Ethanol 70% Le Dakin Bétadine Eosine	1	0	1	0	1	0	0	1	3	Yes
2020-10-02T11:34:40.878Z	2020-10-02T11:52:16.875Z	11:34:40	11:52:16	00:17:36	Oui	51 – 60 ans	Féminin	Garçon ou fille de salle	Auxiliary staff		CHU-YO	Maternité	Maternité	Gynecology-obstetrics		Jamais eu de formation	Jamais eu de formation	Hygiène des mains Nettoyage des surfaces de soins Nettoyage des outils médicaux (ex. stéthoscopes, thermomètres)	0	0	0	0	0	0	0	0	1	0	1	0	1	0	0	0	0		Je ne sais pas	0	Ethanol 70%	1	0	0	0	0	0	0	0	1	No
2020-10-02T12:02:04.416Z	2020-10-02T12:22:42.286Z	12:02:04	12:22:42	00:20:38	Oui	51 – 60 ans	Masculin	Infirmier/ière	Nurse/Midwife		CHU-YO	Maternité	Maternité	Gynecology-obstetrics	Bloc maternité	Je ne me souviens plus	Je ne me souviens plus	Pansement des plaies Hygiène des mains Antisepsie de la peau du malade	0	0	0	0	0	0	0	0	1	1	0	1	0	0	0	0	0		70%	0.5	Ethanol 70% Le Dakin Bétadine Eosine	1	0	1	0	1	0	0	1	3	Yes
2020-10-02T12:24:48.997Z	2020-10-02T12:36:48.526Z	12:24:48	12:36:48	00:12:00	Oui	41 – 50 ans	Masculin	Garçon ou fille de salle	Auxiliary staff		CHU-YO	Maternité	Maternité	Gynecology-obstetrics	Bloc maternité	≤ 1 an	> 1 an	Hygiène des mains Nettoyage des surfaces de soins Nettoyage des outils médicaux (ex. stéthoscopes, thermomètres) préparation des produits antiseptiques et désinfectants	0	0	0	0	0	0	0	0	1	0	1	0	1	1	0	0	0		70%	0.5	Ethanol 70%	1	0	0	0	0	0	0	0	1	No
2020-10-02T12:39:44.328Z	2020-10-02T12:54:36.648Z	12:39:44	12:54:36	00:14:52	Oui	51 – 60 ans	Féminin	Garçon ou fille de salle	Auxiliary staff		CHU-YO	Maternité	Maternité	Gynecology-obstetrics	Salle d'accouchement	Jamais eu de formation	Jamais eu de formation	Hygiène des mains Nettoyage des surfaces de soins Nettoyage des outils médicaux (ex. stéthoscopes, thermomètres) préparation des produits antiseptiques et désinfectants	0	0	0	0	0	0	0	0	1	0	1	0	1	1	0	0	0		Je ne sais pas	0	Ethanol 70%	1	0	0	0	0	0	0	0	1	No
2020-10-02T12:25:32.024Z	2020-10-02T12:39:52.569Z	12:25:32	12:39:52	00:14:20	Oui	41 – 50 ans	Masculin	Garçon ou fille de salle	Auxiliary staff		CHU-YO	Maternité	Maternité	Gynecology-obstetrics		> 1 an	> 1 an	Nettoyage des outils médicaux (ex. stéthoscopes, thermomètres) Nettoyage des surfaces de soins Hygiène des mains Approvisionnement des produits antiseptiques et désinfectants Pansement des plaies	0	0	0	0	0	0	0	0	1	1	1	0	1	0	1	0	0		95%	0	Bétadine Glycérine Eosine Le Dakin	0	0	1	0	1	1	0	1	2	Yes
2020-10-02T11:31:13.447Z	2020-10-02T11:58:16.018Z	11:31:13	11:58:16	00:27:03	Oui	31 – 40 ans	Féminin	Garçon ou fille de salle	Auxiliary staff		CHU-YO	Maternité	Maternité	Gynecology-obstetrics	Salle d'accouchement	Je ne me souviens plus	> 1 an	Hygiène des mains Nettoyage des surfaces de soins Nettoyage des outils médicaux (ex. stéthoscopes, thermomètres)	0	0	0	0	0	0	0	0	1	0	1	0	1	0	0	0	0		70%	0.5	Le Dakin Ethanol 70%	1	0	1	0	0	0	0	0	2	No
2020-10-02T12:01:59.762Z	2020-10-02T12:29:08.477Z	12:01:59	12:29:08	00:27:09	Oui	31 – 40 ans	Masculin	Garçon ou fille de salle	Auxiliary staff		CHU-YO	Maternité	Maternité	Gynecology-obstetrics	Salle d'accouchement	> 1 an	> 1 an	Hygiène des mains Nettoyage des surfaces de soins Nettoyage des outils médicaux (ex. stéthoscopes, thermomètres) préparation des produits antiseptiques et désinfectants	0	0	0	0	0	0	0	0	1	0	1	0	1	1	0	0	0		95%	0	Ethanol 70% Le Dakin Bétadine	1	0	1	0	1	0	0	0	3	No
2020-10-05T07:20:28.555Z	2020-10-05T07:40:26.125Z	07:20:28	07:40:26	00:19:58	Oui	41 – 50 ans	Masculin	Attaché de santé	Nurse/Midwife	Attaché de santé Chirurgie	CHU-YO	Bloc viscéral	Urgences chirurgicales	Surgery and related wards	Bloc viscéral	Je ne me souviens plus	Je ne me souviens plus	Hygiène des mains Nettoyage des outils médicaux (ex. stéthoscopes, thermomètres) Pansement des plaies Antisepsie de la peau du malade	0	0	0	0	0	0	0	0	1	1	0	1	1	0	0	0	0		70%	0.5	Bétadine Le Dakin Eosine	0	0	1	0	1	0	0	1	2	Yes
2020-10-05T07:40:32.191Z	2020-10-05T08:01:13.535Z	07:40:32	08:01:13	00:20:41	Oui	41 – 50 ans	Masculin	Attaché de santé	Nurse/Midwife	Attaché de santé Chirurgie	CHU-YO	Bloc viscéral	Urgences chirurgicales	Surgery and related wards		Je ne me souviens plus	Je ne me souviens plus	Hygiène des mains Pansement des plaies Nettoyage des surfaces de soins Antisepsie de la peau du malade Approvisionnement des produits antiseptiques et désinfectants	0	0	0	0	0	0	0	0	1	1	1	1	0	0	1	0	0		70%	0.5	Ethanol 70% Le Dakin Bétadine Glycérine Eosine	1	0	1	0	1	1	0	1	3	Yes
2020-10-05T08:01:17.692Z	2020-10-05T08:20:28.324Z	08:01:17	08:20:28	00:19:11	Oui	41 – 50 ans	Féminin	Attaché de santé	Nurse/Midwife	Attaché de santé en anesthesia reanimation	CHU-YO	Bloc viscéral	Urgences chirurgicales	Surgery and related wards	Bloc viscéral	≤ 1 an	Je ne me souviens plus	Hygiène des mains Pansement des plaies Nettoyage des surfaces de soins Nettoyage des outils médicaux (ex. stéthoscopes, thermomètres)	0	0	0	0	0	0	0	0	1	1	1	0	1	0	0	0	0		70%	0.5	Eosine Le Dakin Bétadine	0	0	1	0	1	0	0	1	2	Yes
2020-10-05T10:07:14.009Z	2020-10-05T10:21:32.177Z	10:07:14	10:21:32	00:14:18	Oui	51 – 60 ans	Féminin	Garçon ou fille de salle	Auxiliary staff		CHU-YO	Bloc viscéral	Urgences chirurgicales	Surgery and related wards	Bloc viscéral	> 1 an	Jamais eu de formation	Hygiène des mains Nettoyage des surfaces de soins Nettoyage des outils médicaux (ex. stéthoscopes, thermomètres)	0	0	0	0	0	0	0	0	1	0	1	0	1	0	0	0	0		Je ne sais pas	0	Ethanol 70%	1	0	0	0	0	0	0	0	1	No
2020-10-05T10:21:41.178Z	2020-10-05T10:38:58.515Z	10:21:41	10:38:58	00:17:17	Oui	31 – 40 ans	Masculin	Garçon ou fille de salle	Auxiliary staff		CHU-YO	Bloc viscéral	Urgences chirurgicales	Surgery and related wards	Bloc viscéral	> 1 an	Jamais eu de formation	Hygiène des mains Nettoyage des surfaces de soins Approvisionnement des produits antiseptiques et désinfectants	0	0	0	0	0	0	0	0	1	0	1	0	0	0	1	0	0		Je ne sais pas	0	Ethanol 70%	1	0	0	0	0	0	0	0	1	No
2020-10-05T11:20:22.167Z	2020-10-05T11:42:12.430Z	11:20:22	11:42:12	00:21:50	Oui	41 – 50 ans	Masculin	Attaché de santé chirurgie	Nurse/Midwife	Surveillant d'unité de soins	CHU-YO	Maternité	Maternité	Gynecology-obstetrics	Bloc maternité	Je ne me souviens plus	Jamais eu de formation	Hygiène des mains Pansement des plaies Nettoyage des surfaces de soins Antisepsie de la peau du malade Nettoyage des outils médicaux (ex. stéthoscopes, thermomètres) Approvisionnement des produits antiseptiques et désinfectants	0	0	0	0	0	0	0	0	1	1	1	1	1	0	1	0	0		70%	0.5	Ethanol 70% Le Dakin Bétadine	1	0	1	0	1	0	0	0	3	No
2020-10-05T09:48:39.746Z	2020-10-05T10:05:40.362Z	09:48:39	10:05:40	00:17:01	Oui	41 – 50 ans	Féminin	Garçon ou fille de salle	Auxiliary staff		CHU-YO	Bloc viscéral	Urgences chirurgicales	Surgery and related wards	Bloc viscéral	> 1 an	> 1 an	Hygiène des mains Nettoyage des surfaces de soins préparation des produits antiseptiques et désinfectants	0	0	0	0	0	0	0	0	1	0	1	0	0	1	0	0	0		Je ne sais pas	0	Ethanol 70%	1	0	0	0	0	0	0	0	1	No
2020-10-05T10:05:47.099Z	2020-10-05T10:22:11.974Z	10:05:47	10:22:11	00:16:24	Oui	31 – 40 ans	Masculin	Garçon ou fille de salle	Auxiliary staff		CHU-YO	Bloc viscéral	Urgences chirurgicales	Surgery and related wards	Bloc viscéral	> 1 an	Jamais eu de formation	Hygiène des mains	0	0	0	0	0	0	0	0	1	0	0	0	0	0	0	0	0		Je ne sais pas	0	Eau de Javel 0.5%	0	1	0	0	0	0	0	0	0	Yes
2020-10-05T11:12:50.974Z	2020-10-05T12:10:54.699Z	11:12:50	12:10:54	00:58:04	Oui	41 – 50 ans	Masculin	Attaché de santé	Nurse/Midwife	Attaché de Santé en Chirurgie	CHU-YO	Maternité	Maternité	Gynecology-obstetrics	Bloc maternité	> 1 an	> 1 an	Hygiène des mains Pansement des plaies Antisepsie de la peau du malade Nettoyage des outils médicaux (ex. stéthoscopes, thermomètres)	0	0	0	0	0	0	0	0	1	1	0	1	1	0	0	0	0		70%	0.5	Bétadine	0	0	0	0	1	0	0	0	1	No
2020-10-05T12:11:51.910Z	2020-10-05T12:35:42.836Z	12:11:51	12:35:42	00:23:51	Oui	51 – 60 ans	Masculin	Attaché de santé	Nurse/Midwife	Attaché de Santé en Chirurgie	CHU-YO	Maternité	Maternité	Gynecology-obstetrics	Bloc maternité	> 1 an	> 1 an	Hygiène des mains Pansement des plaies Nettoyage des surfaces de soins Antisepsie de la peau du malade Nettoyage des outils médicaux (ex. stéthoscopes, thermomètres)	0	0	0	0	0	0	0	0	1	1	1	1	1	0	0	0	0		95%	0	Ethanol 70% Le Dakin Bétadine Glycérine	1	0	1	0	1	1	0	0	3	Yes
2020-10-05T07:20:26.382Z	2020-10-05T07:54:04.034Z	07:20:26	07:54:04	00:33:38	Oui	51 – 60 ans	Masculin	Attaché de santé	Nurse/Midwife	Attaché de santé Chirurgie	CHU-YO	Bloc viscéral	Urgences chirurgicales	Surgery and related wards		≤ 1 an	≤ 1 an	Hygiène des mains Nettoyage des surfaces de soins Antisepsie de la peau du malade Autre	0	0	0	0	0	0	0	0	1	0	1	1	0	0	0	0	1	Asepsie du materiel chirurgical	70%	0.5	Le Dakin Bétadine Eosine Ethanol 70%	1	0	1	0	1	0	0	1	3	Yes
2020-10-05T08:07:25.991Z	2020-10-05T08:54:02.514Z	08:07:25	08:54:02	00:46:37	Oui	51 – 60 ans	Masculin	Attaché de santé	Nurse/Midwife	Attaché de santé Chirurgie	CHU-YO	Bloc viscéral	Urgences chirurgicales	Surgery and related wards	Bloc viscéral	Je ne me souviens plus	Je ne me souviens plus	Hygiène des mains Pansement des plaies Antisepsie de la peau du malade	0	0	0	0	0	0	0	0	1	1	0	1	0	0	0	0	0		50%	0	Ethanol 70% Eau de Javel 0.5% Le Dakin Bétadine	1	1	1	0	1	0	0	0	3	Yes
2020-10-05T09:02:44.161Z	2020-10-05T09:13:50.639Z	09:02:44	09:13:50	00:11:06	Oui	41 – 50 ans	Masculin	Infirmier/ière	Nurse/Midwife		CHU-YO	Bloc viscéral	Urgences chirurgicales	Surgery and related wards	Bloc viscéral	> 1 an	Je ne me souviens plus	Hygiène des mains Pansement des plaies Antisepsie de la peau du malade Nettoyage des outils médicaux (ex. stéthoscopes, thermomètres)	0	0	0	0	0	0	0	0	1	1	0	1	1	0	0	0	0		70%	0.5	Le Dakin Bétadine	0	0	1	0	1	0	0	0	2	No
2020-10-05T09:36:48.412Z	2020-10-05T10:10:21.126Z	09:36:48	10:10:21	00:33:33	Oui	51 – 60 ans	Masculin	Attaché de santé	Nurse/Midwife	Attaché de santé Chirurgie	CHU-YO	Bloc viscéral	Urgences chirurgicales	Surgery and related wards		> 1 an	> 1 an	Hygiène des mains Pansement des plaies Nettoyage des surfaces de soins Antisepsie de la peau du malade Nettoyage des outils médicaux (ex. stéthoscopes, thermomètres)	0	0	0	0	0	0	0	0	1	1	1	1	1	0	0	0	0		95%	0	Bétadine Eau de Javel 0.5% Le Dakin	0	1	1	0	1	0	0	0	2	Yes
2020-10-05T10:56:59.634Z	2020-10-05T11:26:39.187Z	10:56:59	11:26:39	00:29:40	Oui	41 – 50 ans	Masculin	Attaché de santé	Nurse/Midwife	Attaché de santé en chirurgie	CHU-YO	Maternité	Maternité	Gynecology-obstetrics		> 1 an	Jamais eu de formation	Hygiène des mains Pansement des plaies Nettoyage des surfaces de soins Nettoyage des outils médicaux (ex. stéthoscopes, thermomètres) Antisepsie de la peau du malade Approvisionnement des produits antiseptiques et désinfectants	0	0	0	0	0	0	0	0	1	1	1	1	1	0	1	0	0		70%	0.5	Le Dakin Bétadine Glycérine Eosine	0	0	1	0	1	1	0	1	2	Yes
2020-10-05T11:30:20.512Z	2020-10-05T11:49:49.582Z	11:30:20	11:49:49	00:19:29	Oui	41 – 50 ans	Masculin	Attaché de santé	Nurse/Midwife	Attaché de santé en anesthésie	CHU-YO	Maternité	Maternité	Gynecology-obstetrics	Bloc opératoire	Jamais eu de formation	Jamais eu de formation	Hygiène des mains Pansement des plaies Antisepsie de la peau du malade	0	0	0	0	0	0	0	0	1	1	0	1	0	0	0	0	0		Je ne sais pas	0	Ethanol 70% Le Dakin Bétadine	1	0	1	0	1	0	0	0	3	No
2020-10-05T08:09:03.090Z	2020-10-05T08:25:06.311Z	08:09:03	08:25:06	00:16:03	Oui	41 – 50 ans	Féminin	Attaché de santé	Nurse/Midwife	Attaché de santé Chirurgie	CHU-YO	Bloc viscéral	Urgences chirurgicales	Surgery and related wards	Bloc viscéral	Je ne me souviens plus	Je ne me souviens plus	Hygiène des mains	0	0	0	0	0	0	0	0	1	0	0	0	0	0	0	0	0		Je ne sais pas	0	Ethanol 70% Bétadine	1	0	0	0	1	0	0	0	2	No
2020-10-05T08:34:02.161Z	2020-10-05T08:49:03.355Z	08:34:02	08:49:03	00:15:01	Oui	41 – 50 ans	Masculin	Attaché de santé	Nurse/Midwife	Attaché de santé Chirurgie	CHU-YO	Bloc viscéral	Urgences chirurgicales	Surgery and related wards	Bloc viscéral	> 1 an	Je ne me souviens plus	Hygiène des mains Pansement des plaies Nettoyage des surfaces de soins Antisepsie de la peau du malade Nettoyage des outils médicaux (ex. stéthoscopes, thermomètres) préparation des produits antiseptiques et désinfectants	0	0	0	0	0	0	0	0	1	1	1	1	1	1	0	0	0		95%	0	Bétadine Le Dakin Eau de Javel 0.5%	0	1	1	0	1	0	0	0	2	Yes
2020-10-05T08:49:15.221Z	2020-10-05T09:17:26.714Z	08:49:15	09:17:26	00:28:11	Oui	41 – 50 ans	Masculin	Infirmier/ière	Nurse/Midwife		CHU-YO	Urgences viscérales	Urgences chirurgicales	Surgery and related wards		> 1 an	Jamais eu de formation	Hygiène des mains Pansement des plaies Antisepsie de la peau du malade Nettoyage des surfaces de soins	0	0	0	0	0	0	0	0	1	1	1	1	0	0	0	0	0		70%	0.5	Eau de Javel 0.5% Bétadine Ethanol 70%	1	1	0	0	1	0	0	0	2	Yes
2020-10-05T09:26:31.374Z	2020-10-05T09:47:31.138Z	09:26:31	09:47:31	00:21:00	Oui	41 – 50 ans	Masculin	Attaché de santé	Nurse/Midwife	Attaché de sante en anesthesie reanimation	CHU-YO	Bloc viscéral	Urgences chirurgicales	Surgery and related wards	Bloc viscéral	> 1 an	Jamais eu de formation	Hygiène des mains Pansement des plaies Nettoyage des surfaces de soins Antisepsie de la peau du malade Nettoyage des outils médicaux (ex. stéthoscopes, thermomètres)	0	0	0	0	0	0	0	0	1	1	1	1	1	0	0	0	0		70%	0.5	Le Dakin Bétadine Glycérine Eosine	0	0	1	0	1	1	0	1	2	Yes
2020-10-05T10:14:39.310Z	2020-10-05T10:40:41.708Z	10:14:39	10:40:41	00:26:02	Oui	41 – 50 ans	Masculin	Attaché de santé	Nurse/Midwife	Attaché de santé Chirurgie	CHU-YO	Bloc viscéral	Urgences chirurgicales	Surgery and related wards		> 1 an	> 1 an	Hygiène des mains Pansement des plaies Antisepsie de la peau du malade	0	0	0	0	0	0	0	0	1	1	0	1	0	0	0	0	0		70%	0.5	Eosine Bétadine Le Dakin	0	0	1	0	1	0	0	1	2	Yes
2020-10-05T10:05:25.007Z	2020-10-05T10:23:25.836Z	10:05:25	10:23:25	00:18:00	Oui	51 – 60 ans	Masculin	Attaché de santé	Nurse/Midwife	Attaché de santé Chirurgie	CHU-YO	Bloc viscéral	Urgences chirurgicales	Surgery and related wards	Bloc viscéral	Je ne me souviens plus	Je ne me souviens plus	Hygiène des mains Pansement des plaies Antisepsie de la peau du malade Nettoyage des outils médicaux (ex. stéthoscopes, thermomètres)	0	0	0	0	0	0	0	0	1	1	0	1	1	0	0	0	0		70%	0.5	Le Dakin Ethanol 70% Bétadine Eosine	1	0	1	0	1	0	0	1	3	Yes
2020-10-05T10:54:08.327Z	2020-10-05T11:24:33.951Z	10:54:08	11:24:33	00:30:25	Oui	41 – 50 ans	Masculin	Attaché de santé	Nurse/Midwife	Attaché de Santé en Chirurgie	CHU-YO	Maternité	Maternité	Gynecology-obstetrics	Bloc maternité	> 1 an	Je ne me souviens plus	Nettoyage des outils médicaux (ex. stéthoscopes, thermomètres) Antisepsie de la peau du malade Nettoyage des surfaces de soins Pansement des plaies Hygiène des mains	0	0	0	0	0	0	0	0	1	1	1	1	1	0	0	0	0		Je ne sais pas	0	Bétadine Eosine Le Dakin	0	0	1	0	1	0	0	1	2	Yes
2020-10-05T10:25:52.908Z	2020-10-05T11:02:08.091Z	10:25:52	11:02:08	00:36:16	Oui	41 – 50 ans	Masculin	Attaché de santé	Nurse/Midwife	Attaché de santé Chirurgie	CHU-YO	Bloc viscéral	Urgences chirurgicales	Surgery and related wards	Bloc viscéral	> 1 an	> 1 an	Hygiène des mains Pansement des plaies Nettoyage des surfaces de soins Antisepsie de la peau du malade Nettoyage des outils médicaux (ex. stéthoscopes, thermomètres) préparation des produits antiseptiques et désinfectants Approvisionnement des produits antiseptiques et désinfectants	0	0	0	0	0	0	0	0	1	1	1	1	1	1	1	0	0		70%	0.5	Ethanol 70% Le Dakin Bétadine Eosine	1	0	1	0	1	0	0	1	3	Yes
2020-10-05T11:03:46.730Z	2020-10-05T11:36:02.083Z	11:03:46	11:36:02	00:32:16	Oui	51 – 60 ans	Masculin	Attaché de santé	Nurse/Midwife	Attaché de santé Chirurgie	CHU-YO	Bloc viscéral	Urgences chirurgicales	Surgery and related wards		> 1 an	> 1 an	Hygiène des mains Antisepsie de la peau du malade Nettoyage des outils médicaux (ex. stéthoscopes, thermomètres)	0	0	0	0	0	0	0	0	1	0	0	1	1	0	0	0	0		70%	0.5	Bétadine	0	0	0	0	1	0	0	0	1	No
2020-10-05T11:53:48.751Z	2020-10-05T12:24:50.506Z	11:53:48	12:24:50	00:31:02	Oui	31 – 40 ans	Féminin	Infirmier/ière	Nurse/Midwife		CHU-YO	Maternité	Maternité	Gynecology-obstetrics	Gynécologie-obstétrique	> 1 an	Jamais eu de formation	Hygiène des mains Nettoyage des surfaces de soins Nettoyage des outils médicaux (ex. stéthoscopes, thermomètres)	0	0	0	0	0	0	0	0	1	0	1	0	1	0	0	0	0		70%	0.5	Le Dakin Bétadine Eosine Glycérine	0	0	1	0	1	1	0	1	2	Yes
2020-10-05T08:21:04.006Z	2020-10-05T08:39:38.633Z	08:21:04	08:39:38	00:18:34	Oui	41 – 50 ans	Masculin	Attaché de santé	Nurse/Midwife	Attaché de santé Chirurgie	CHU-YO	Bloc viscéral	Urgences chirurgicales	Surgery and related wards	Bloc viscéral	Jamais eu de formation	Jamais eu de formation	Hygiène des mains Nettoyage des outils médicaux (ex. stéthoscopes, thermomètres) Nettoyage des surfaces de soins	0	0	0	0	0	0	0	0	1	0	1	0	1	0	0	0	0		Je ne sais pas	0	Méthanol Bétadine	0	0	0	1	1	0	0	0	1	Yes
2020-10-05T09:41:28.116Z	2020-10-05T10:02:00.254Z	09:41:28	10:02:00	00:20:32	Oui	31 – 40 ans	Féminin	Attaché de santé	Nurse/Midwife	Attaché de santé Chirurgie	CHU-YO	Bloc viscéral	Urgences chirurgicales	Surgery and related wards	Bloc viscéral	> 1 an	Jamais eu de formation	Hygiène des mains Pansement des plaies Nettoyage des outils médicaux (ex. stéthoscopes, thermomètres)	0	0	0	0	0	0	0	0	1	1	0	0	1	0	0	0	0		95%	0	Bétadine	0	0	0	0	1	0	0	0	1	No
2020-10-06T12:08:03.090Z	2020-10-06T12:36:11.019Z	12:08:03	12:36:11	00:28:08	Oui	41 – 50 ans	Masculin	Maïeuticien	Nurse/Midwife	Maïeuticien	CHU-YO	Urgences traumatologiques	Urgences chirurgicales	Surgery and related wards		> 1 an	Jamais eu de formation	Hygiène des mains Nettoyage des surfaces de soins Antisepsie de la peau du malade Nettoyage des outils médicaux (ex. stéthoscopes, thermomètres)	0	0	0	0	0	0	0	0	1	0	1	1	1	0	0	0	0		50%	0	Bétadine Glycérine	0	0	0	0	1	1	0	0	1	Yes
2020-10-06T09:23:33.716Z	2020-10-06T09:58:59.207Z	09:23:33	09:58:59	00:35:26	Oui	51 – 60 ans	Masculin	Attaché de santé	Nurse/Midwife	Attaché de santé en chirurgie	CHU-YO	Bloc traumatologie	Urgences chirurgicales	Surgery and related wards	Bloc traumatologie	≤ 1 an	≤ 1 an	Hygiène des mains Pansement des plaies Nettoyage des surfaces de soins Antisepsie de la peau du malade Nettoyage des outils médicaux (ex. stéthoscopes, thermomètres)	0	0	0	0	0	0	0	0	1	1	1	1	1	0	0	0	0		70%	0.5	Ethanol 70% Le Dakin Bétadine Eosine	1	0	1	0	1	0	0	1	3	Yes
2020-10-06T10:03:36.542Z	2020-10-06T10:25:26.833Z	10:03:36	10:25:26	00:21:50	Oui	41 – 50 ans	Masculin	Attaché de santé	Nurse/Midwife	Attaché de santé en chirurgie Stérilisation	CHU-YO	Bloc traumatologie	Urgences chirurgicales	Surgery and related wards	Sterilisation Bloc Traumatologie	> 1 an	> 1 an	préparation des produits antiseptiques et désinfectants Nettoyage des outils médicaux (ex. stéthoscopes, thermomètres) Antisepsie de la peau du malade Nettoyage des surfaces de soins Pansement des plaies Hygiène des mains	0	0	0	0	0	0	0	0	1	1	1	1	1	1	0	0	0		70%	0.5	Le Dakin Bétadine	0	0	1	0	1	0	0	0	2	No
2020-10-06T10:36:44.095Z	2020-10-06T11:00:29.517Z	10:36:44	11:00:29	00:23:45	Oui	41 – 50 ans	Masculin	Attaché de santé	Nurse/Midwife	Attaché de santé en chirurgie	CHU-YO	Bloc traumatologie	Urgences chirurgicales	Surgery and related wards	Bloc Traumatologie	> 1 an	> 1 an	Hygiène des mains Pansement des plaies Antisepsie de la peau du malade Nettoyage des outils médicaux (ex. stéthoscopes, thermomètres)	0	0	0	0	0	0	0	0	1	1	0	1	1	0	0	0	0		70%	0.5	Bétadine Le Dakin	0	0	1	0	1	0	0	0	2	No
2020-10-06T11:04:19.574Z	2020-10-06T11:24:05.958Z	11:04:19	11:24:05	00:19:46	Oui	31 – 40 ans	Masculin	Garçon ou fille de salle	Auxiliary staff		CHU-YO	Bloc traumatologie	Urgences chirurgicales	Surgery and related wards	Bloc Traumatologie	Je ne me souviens plus	Je ne me souviens plus	Hygiène des mains Nettoyage des surfaces de soins préparation des produits antiseptiques et désinfectants	0	0	0	0	0	0	0	0	1	0	1	0	0	1	0	0	0		70%	0.5	Bétadine	0	0	0	0	1	0	0	0	1	No
2020-10-06T11:41:52.241Z	2020-10-06T12:12:44.205Z	11:41:52	12:12:44	00:30:52	Oui	41 – 50 ans	Féminin	Attaché de santé	Nurse/Midwife	Attaché de santé en anesthesie	CHU-YO	Urgences traumatologiques	Urgences chirurgicales	Surgery and related wards		> 1 an	> 1 an	Hygiène des mains Nettoyage des surfaces de soins Nettoyage des outils médicaux (ex. stéthoscopes, thermomètres)	0	0	0	0	0	0	0	0	1	0	1	0	1	0	0	0	0		70%	0.5	Bétadine Ethanol 70%	1	0	0	0	1	0	0	0	2	No
2020-10-06T10:05:41.323Z	2020-10-06T10:27:31.745Z	10:05:41	10:27:31	00:21:50	Oui	31 – 40 ans	Masculin	Garçon ou fille de salle	Auxiliary staff		CHU-YO	Bloc traumatologie	Urgences chirurgicales	Surgery and related wards	Bloc traumatologie	Je ne me souviens plus	Jamais eu de formation	Nettoyage des surfaces de soins Nettoyage des outils médicaux (ex. stéthoscopes, thermomètres) préparation des produits antiseptiques et désinfectants Approvisionnement des produits antiseptiques et désinfectants Hygiène des mains	0	0	0	0	0	0	0	0	1	0	1	0	1	1	1	0	0		Je ne sais pas	0	Le Dakin Bétadine	0	0	1	0	1	0	0	0	2	No
2020-10-06T10:27:37.322Z	2020-10-06T11:37:01.114Z	10:27:37	11:37:01	01:09:24	Oui	41 – 50 ans	Masculin	Infirmier/ière	Nurse/Midwife	Bloc traumatologique	CHU-YO	Bloc traumatologie	Urgences chirurgicales	Surgery and related wards	Bloc traumatologie	> 1 an	Je ne me souviens plus	Hygiène des mains Pansement des plaies Nettoyage des surfaces de soins Antisepsie de la peau du malade Nettoyage des outils médicaux (ex. stéthoscopes, thermomètres)	0	0	0	0	0	0	0	0	1	1	1	1	1	0	0	0	0		70%	0.5	Le Dakin Bétadine Eau de Javel 0.5%	0	1	1	0	1	0	0	0	2	Yes
2020-10-06T11:44:09.415Z	2020-10-06T12:11:01.666Z	11:44:09	12:11:01	00:26:52	Oui	41 – 50 ans	Féminin	Attaché de santé	Nurse/Midwife	Attaché de santé en chirurgie	CHU-YO	Bloc traumatologie	Urgences chirurgicales	Surgery and related wards	Bloc traumatologie	> 1 an	> 1 an	Hygiène des mains Pansement des plaies Antisepsie de la peau du malade	0	0	0	0	0	0	0	0	1	1	0	1	0	0	0	0	0		70%	0.5	Le Dakin Bétadine Eosine	0	0	1	0	1	0	0	1	2	Yes
2020-10-06T11:12:45.846Z	2020-10-06T11:39:21.447Z	11:12:45	11:39:21	00:26:36	Oui	51 – 60 ans	Masculin	Attaché de santé	Nurse/Midwife	Attaché de santé en chirurgie	CHU-YO	Bloc traumatologie	Urgences chirurgicales	Surgery and related wards	Bloc traumatologie	≤ 1 an	≤ 1 an	Hygiène des mains Pansement des plaies Nettoyage des surfaces de soins Antisepsie de la peau du malade Nettoyage des outils médicaux (ex. stéthoscopes, thermomètres) préparation des produits antiseptiques et désinfectants	0	0	0	0	0	0	0	0	1	1	1	1	1	1	0	0	0		70%	0.5	Ethanol 70% Le Dakin Bétadine Eosine	1	0	1	0	1	0	0	1	3	Yes
2020-10-06T11:42:13.193Z	2020-10-06T12:02:50.815Z	11:42:13	12:02:50	00:20:37	Oui	41 – 50 ans	Féminin	Attaché de santé	Nurse/Midwife	Attaché de santé en chirurgie	CHU-YO	Bloc traumatologie	Urgences chirurgicales	Surgery and related wards	Bloc traumatologie	> 1 an	> 1 an	Hygiène des mains Nettoyage des surfaces de soins Nettoyage des outils médicaux (ex. stéthoscopes, thermomètres) Antisepsie de la peau du malade	0	0	0	0	0	0	0	0	1	0	1	1	1	0	0	0	0		70%	0.5	Bétadine Eosine	0	0	0	0	1	0	0	1	1	Yes
2020-10-06T11:04:39.633Z	2020-10-06T11:37:00.904Z	11:04:39	11:37:00	00:32:21	Oui	51 – 60 ans	Féminin	Attaché de santé	Nurse/Midwife	Attaché de sante en anesthesie rea	CHU-YO	Bloc traumatologie	Urgences chirurgicales	Surgery and related wards	Bloc traumatologie	Je ne me souviens plus	Je ne me souviens plus	Pansement des plaies Hygiène des mains Nettoyage des outils médicaux (ex. stéthoscopes, thermomètres)	0	0	0	0	0	0	0	0	1	1	0	0	1	0	0	0	0		70%	0.5	Bétadine Le Dakin Eosine	0	0	1	0	1	0	0	1	2	Yes
2020-10-06T11:44:01.314Z	2020-10-06T12:04:37.792Z	11:44:01	12:04:37	00:20:36	Oui	31 – 40 ans	Féminin	Sage femme d'état	Nurse/Midwife	Sage femme d'état	CHU-YO	Maternité	Maternité	Gynecology-obstetrics		Jamais eu de formation	Jamais eu de formation	Hygiène des mains Nettoyage des outils médicaux (ex. stéthoscopes, thermomètres) Nettoyage des surfaces de soins	0	0	0	0	0	0	0	0	1	0	1	0	1	0	0	0	0		70%	0.5	Bétadine Eosine Le Dakin	0	0	1	0	1	0	0	1	2	Yes
2020-10-07T10:51:10.037Z	2020-10-07T11:07:37.717Z	10:51:10	11:07:37	00:16:27	Oui	18 – 30 ans	Masculin	Interne	Medical doctors and students		CHU-YO	Maternité	Maternité	Gynecology-obstetrics		Jamais eu de formation	Jamais eu de formation	Hygiène des mains Nettoyage des surfaces de soins Nettoyage des outils médicaux (ex. stéthoscopes, thermomètres)	0	0	0	0	0	0	0	0	1	0	1	0	1	0	0	0	0		Je ne sais pas	0	Le Dakin Bétadine Eosine	0	0	1	0	1	0	0	1	2	Yes
2020-10-07T12:09:07.679Z	2020-10-07T12:33:01.337Z	12:09:07	12:33:01	00:23:54	Oui	18 – 30 ans	Masculin	Infimier stagiaire	Nurse/Midwife	Infimier stagiaire	CHU-YO	Maternité	Maternité	Gynecology-obstetrics		≤ 1 an	≤ 1 an	Hygiène des mains Pansement des plaies Nettoyage des surfaces de soins Antisepsie de la peau du malade Nettoyage des outils médicaux (ex. stéthoscopes, thermomètres)	0	0	0	0	0	0	0	0	1	1	1	1	1	0	0	0	0		95%	0	Bétadine Le Dakin Ethanol 70%	1	0	1	0	1	0	0	0	3	No
2020-10-07T12:43:49.042Z	2020-10-07T13:03:21.770Z	12:43:49	13:03:21	00:19:32	Oui	18 – 30 ans	Féminin	Infimier stagiaire	Nurse/Midwife	Infimier stagiaire	CHU-YO	Maternité	Maternité	Gynecology-obstetrics		Jamais eu de formation	Jamais eu de formation	Hygiène des mains Pansement des plaies Antisepsie de la peau du malade Nettoyage des outils médicaux (ex. stéthoscopes, thermomètres)	0	0	0	0	0	0	0	0	1	1	0	1	1	0	0	0	0		Je ne sais pas	0	Le Dakin Bétadine	0	0	1	0	1	0	0	0	2	No
2020-10-07T13:11:49.463Z	2020-10-07T13:25:22.250Z	13:11:49	13:25:22	00:13:33	Oui	18 – 30 ans	Féminin	Interne	Medical doctors and students		CHU-YO	Maternité	Maternité	Gynecology-obstetrics		> 1 an	Jamais eu de formation	Hygiène des mains Pansement des plaies Nettoyage des surfaces de soins Antisepsie de la peau du malade Nettoyage des outils médicaux (ex. stéthoscopes, thermomètres)	0	0	0	0	0	0	0	0	1	1	1	1	1	0	0	0	0		95%	0	Ethanol 70% Le Dakin Bétadine	1	0	1	0	1	0	0	0	3	No
2020-10-07T13:25:45.125Z	2020-10-07T13:44:16.812Z	13:25:45	13:44:16	00:18:31	Oui	18 – 30 ans	Masculin	Médecin stagiaire	Medical doctors and students		CHU-YO	Maternité	Maternité	Gynecology-obstetrics		Jamais eu de formation	Jamais eu de formation	Hygiène des mains Pansement des plaies Antisepsie de la peau du malade	0	0	0	0	0	0	0	0	1	1	0	1	0	0	0	0	0		70%	0.5	Bétadine Le Dakin Ethanol 70%	1	0	1	0	1	0	0	0	3	No
2020-10-07T13:44:56.792Z	2020-10-07T13:59:01.046Z	13:44:56	13:59:01	00:14:05	Oui	18 – 30 ans	Masculin	Etudiant de Médecine	Medical doctors and students	5ėme annee	CHU-YO	Urgences pédiatriques	Pédiatrie	Pediatrics		Je ne me souviens plus	Jamais eu de formation	Hygiène des mains Pansement des plaies Nettoyage des surfaces de soins Antisepsie de la peau du malade Nettoyage des outils médicaux (ex. stéthoscopes, thermomètres)	0	0	0	0	0	0	0	0	1	1	1	1	1	0	0	0	0		70%	0.5	Ethanol 70% Le Dakin Méthanol Bétadine Glycérine	1	0	1	1	1	1	0	0	3	Yes
2020-10-07T13:59:09.096Z	2020-10-07T14:15:23.857Z	13:59:09	14:15:23	00:16:14	Oui	18 – 30 ans	Féminin	Etudiant	Medical doctors and students		CHU-YO	Pédiatrie hospitalisation	Pédiatrie	Pediatrics		> 1 an	> 1 an	Hygiène des mains Pansement des plaies Nettoyage des surfaces de soins Antisepsie de la peau du malade Nettoyage des outils médicaux (ex. stéthoscopes, thermomètres)	0	0	0	0	0	0	0	0	1	1	1	1	1	0	0	0	0		95%	0	Le Dakin Bétadine	0	0	1	0	1	0	0	0	2	No
2020-10-07T09:20:44.827Z	2020-10-07T09:36:12.608Z	09:20:44	09:36:12	00:15:28	Oui	18 – 30 ans	Masculin	Interne	Medical doctors and students		CHU-YO	Maternité	Maternité	Gynecology-obstetrics		Jamais eu de formation	Jamais eu de formation	Hygiène des mains Pansement des plaies Antisepsie de la peau du malade Nettoyage des surfaces de soins	0	0	0	0	0	0	0	0	1	1	1	1	0	0	0	0	0		95%	0	Eau de Javel 0.5% Le Dakin Bétadine	0	1	1	0	1	0	0	0	2	Yes
2020-10-07T09:51:24.173Z	2020-10-07T10:05:45.405Z	09:51:24	10:05:45	00:14:21	Oui	18 – 30 ans	Féminin	Médecin stagiaire	Medical doctors and students		CHU-YO	Maternité	Maternité	Gynecology-obstetrics		Jamais eu de formation	Jamais eu de formation	Hygiène des mains Pansement des plaies Nettoyage des surfaces de soins Antisepsie de la peau du malade Nettoyage des outils médicaux (ex. stéthoscopes, thermomètres)	0	0	0	0	0	0	0	0	1	1	1	1	1	0	0	0	0		Je ne sais pas	0	Bétadine Le Dakin Ethanol 70%	1	0	1	0	1	0	0	0	3	No
2020-10-07T11:09:25.258Z	2020-10-07T11:29:09.785Z	11:09:25	11:29:09	00:19:44	Oui	18 – 30 ans	Masculin	Infimier stagiaire	Nurse/Midwife	Infimier stagiaire	CHU-YO	Maternité	Maternité	Gynecology-obstetrics		≤ 1 an	≤ 1 an	Hygiène des mains Pansement des plaies Nettoyage des surfaces de soins Antisepsie de la peau du malade Nettoyage des outils médicaux (ex. stéthoscopes, thermomètres)	0	0	0	0	0	0	0	0	1	1	1	1	1	0	0	0	0		70%	0.5	Bétadine Le Dakin Ethanol 70%	1	0	1	0	1	0	0	0	3	No
2020-10-07T11:29:13.092Z	2020-10-07T11:52:51.438Z	11:29:13	11:52:51	00:23:38	Oui	18 – 30 ans	Masculin	Médecin stagiaire	Medical doctors and students		CHU-YO	Maternité	Maternité	Gynecology-obstetrics		≤ 1 an	≤ 1 an	Hygiène des mains Pansement des plaies Antisepsie de la peau du malade préparation des produits antiseptiques et désinfectants	0	0	0	0	0	0	0	0	1	1	0	1	0	1	0	0	0		Je ne sais pas	0	Ethanol 70% Méthanol Isopropanol 70%	1	0	0	1	0	0	1	0	2	Yes
2020-10-07T12:11:32.182Z	2020-10-07T12:25:25.441Z	12:11:32	12:25:25	00:13:53	Oui	18 – 30 ans	Féminin	Médecin stagiaire	Medical doctors and students		CHU-YO	Maternité	Maternité	Gynecology-obstetrics		≤ 1 an	Jamais eu de formation	Hygiène des mains Pansement des plaies Nettoyage des outils médicaux (ex. stéthoscopes, thermomètres) Antisepsie de la peau du malade Nettoyage des surfaces de soins	0	0	0	0	0	0	0	0	1	1	1	1	1	0	0	0	0		70%	0.5	Le Dakin Bétadine Eosine Ethanol 70%	1	0	1	0	1	0	0	1	3	Yes
2020-10-07T12:25:30.139Z	2020-10-07T12:40:55.891Z	12:25:30	12:40:55	00:15:25	Oui	18 – 30 ans	Féminin	Interne	Medical doctors and students		CHU-YO	Maternité	Maternité	Gynecology-obstetrics		Jamais eu de formation	Jamais eu de formation	Pansement des plaies Hygiène des mains Nettoyage des surfaces de soins Antisepsie de la peau du malade Nettoyage des outils médicaux (ex. stéthoscopes, thermomètres)	0	0	0	0	0	0	0	0	1	1	1	1	1	0	0	0	0		95%	0	Le Dakin Bétadine Ethanol 70%	1	0	1	0	1	0	0	0	3	No
2020-10-07T12:41:03.492Z	2020-10-07T12:55:51.825Z	12:41:03	12:55:51	00:14:48	Oui	18 – 30 ans	Masculin	Etudiant de Médecine	Medical doctors and students	5ieme Anne extreme (medecine)	CHU-YO	Urgences pédiatriques	Pédiatrie	Pediatrics		≤ 1 an	Jamais eu de formation	Hygiène des mains Pansement des plaies Nettoyage des surfaces de soins Nettoyage des outils médicaux (ex. stéthoscopes, thermomètres) Antisepsie de la peau du malade	0	0	0	0	0	0	0	0	1	1	1	1	1	0	0	0	0		70%	0.5	Le Dakin Bétadine Eosine	0	0	1	0	1	0	0	1	2	Yes
2020-10-07T12:55:58.620Z	2020-10-07T13:09:29.912Z	12:55:58	13:09:29	00:13:31	Oui	18 – 30 ans	Féminin	Etudiant	Medical doctors and students		CHU-YO	Urgences pédiatriques	Pédiatrie	Pediatrics		> 1 an	> 1 an	Hygiène des mains Pansement des plaies Nettoyage des surfaces de soins Nettoyage des outils médicaux (ex. stéthoscopes, thermomètres)	0	0	0	0	0	0	0	0	1	1	1	0	1	0	0	0	0		70%	0.5	Ethanol 70% Eau de Javel 0.5% Le Dakin Bétadine	1	1	1	0	1	0	0	0	3	Yes
2020-10-07T10:22:15.301Z	2020-10-07T10:42:33.192Z	10:22:15	10:42:33	00:20:18	Oui	18 – 30 ans	Féminin	Infimier stagiaire	Nurse/Midwife	Infimier stagiaire	CHU-YO	Maternité	Maternité	Gynecology-obstetrics		≤ 1 an	Jamais eu de formation	Hygiène des mains Pansement des plaies Nettoyage des surfaces de soins Antisepsie de la peau du malade Nettoyage des outils médicaux (ex. stéthoscopes, thermomètres)	0	0	0	0	0	0	0	0	1	1	1	1	1	0	0	0	0		70%	0.5	Le Dakin Bétadine Eosine	0	0	1	0	1	0	0	1	2	Yes
2020-10-07T09:21:01.340Z	2020-10-07T09:33:00.537Z	09:21:01	09:33:00	00:11:59	Oui	18 – 30 ans	Féminin	Infimier stagiaire	Nurse/Midwife	Infimier stagiaire	CHU-YO	Maternité	Maternité	Gynecology-obstetrics		Jamais eu de formation	Jamais eu de formation	Pansement des plaies Nettoyage des surfaces de soins Antisepsie de la peau du malade Nettoyage des outils médicaux (ex. stéthoscopes, thermomètres)	0	0	0	0	0	0	0	0	0	1	1	1	1	0	0	0	0		50%	0	Eau de Javel 0.5% Le Dakin Bétadine	0	1	1	0	1	0	0	0	2	Yes
2020-10-07T10:01:02.006Z	2020-10-07T11:35:05.112Z	10:01:02	11:35:05	01:34:03	Oui	18 – 30 ans	Féminin	Infimier stagiaire	Nurse/Midwife	Infimier stagiaire	CHU-YO	Maternité	Maternité	Gynecology-obstetrics		≤ 1 an	≤ 1 an	Hygiène des mains Pansement des plaies Nettoyage des surfaces de soins Nettoyage des outils médicaux (ex. stéthoscopes, thermomètres)	0	0	0	0	0	0	0	0	1	1	1	0	1	0	0	0	0		95%	0	Le Dakin Bétadine Ethanol 70%	1	0	1	0	1	0	0	0	3	No
2020-10-07T11:57:35.580Z	2020-10-07T12:07:02.310Z	11:57:35	12:07:02	00:09:27	Oui	18 – 30 ans	Masculin	Interne	Medical doctors and students		CHU-YO	Maternité	Maternité	Gynecology-obstetrics		Jamais eu de formation	Jamais eu de formation	Hygiène des mains Pansement des plaies Antisepsie de la peau du malade Nettoyage des surfaces de soins Nettoyage des outils médicaux (ex. stéthoscopes, thermomètres)	0	0	0	0	0	0	0	0	1	1	1	1	1	0	0	0	0		70%	0.5	Ethanol 70% Eau de Javel 0.5% Le Dakin Bétadine	1	1	1	0	1	0	0	0	3	Yes
2020-10-07T12:11:23.068Z	2020-10-07T12:26:39.002Z	12:11:23	12:26:39	00:15:16	Oui	18 – 30 ans	Féminin	Médecin stagiaire	Medical doctors and students		CHU-YO	Maternité	Maternité	Gynecology-obstetrics		Jamais eu de formation	Je ne me souviens plus	Hygiène des mains Pansement des plaies Nettoyage des surfaces de soins Antisepsie de la peau du malade Nettoyage des outils médicaux (ex. stéthoscopes, thermomètres)	0	0	0	0	0	0	0	0	1	1	1	1	1	0	0	0	0		Je ne sais pas	0	Le Dakin Bétadine	0	0	1	0	1	0	0	0	2	No
2020-10-07T12:31:28.209Z	2020-10-07T12:49:20.261Z	12:31:28	12:49:20	00:17:52	Oui	18 – 30 ans	Féminin	Etudiant de Médecine	Medical doctors and students	5eme Annee de medecine	CHU-YO	Maternité	Maternité	Gynecology-obstetrics		≤ 1 an	≤ 1 an	Hygiène des mains Pansement des plaies Antisepsie de la peau du malade	0	0	0	0	0	0	0	0	1	1	0	1	0	0	0	0	0		70%	0.5	Le Dakin Bétadine Eosine	0	0	1	0	1	0	0	1	2	Yes
2020-10-07T12:49:23.206Z	2020-10-07T13:09:19.082Z	12:49:23	13:09:19	00:19:56	Oui	18 – 30 ans	Féminin	Etudiant	Medical doctors and students		CHU-YO	Urgences pédiatriques	Pédiatrie	Pediatrics		> 1 an	> 1 an	Hygiène des mains Pansement des plaies Nettoyage des surfaces de soins Antisepsie de la peau du malade Nettoyage des outils médicaux (ex. stéthoscopes, thermomètres)	0	0	0	0	0	0	0	0	1	1	1	1	1	0	0	0	0		95%	0	Ethanol 70% Eau de Javel 0.5% Le Dakin Bétadine	1	1	1	0	1	0	0	0	3	Yes
2020-10-07T09:58:54.970Z	2020-10-07T10:13:43.209Z	09:58:54	10:13:43	00:14:49	Oui	18 – 30 ans	Féminin	Interne	Medical doctors and students		CHU-YO	Maternité	Maternité	Gynecology-obstetrics		Jamais eu de formation	Jamais eu de formation	Hygiène des mains Pansement des plaies Antisepsie de la peau du malade Nettoyage des outils médicaux (ex. stéthoscopes, thermomètres)	0	0	0	0	0	0	0	0	1	1	0	1	1	0	0	0	0		Je ne sais pas	0	Le Dakin Bétadine Eosine Ethanol 70%	1	0	1	0	1	0	0	1	3	Yes
2020-10-07T10:46:58.301Z	2020-10-07T10:59:04.306Z	10:46:58	10:59:04	00:12:06	Oui	18 – 30 ans	Masculin	Interne	Medical doctors and students		CHU-YO	Maternité	Maternité	Gynecology-obstetrics	Gynécologie-obstétrique	Je ne me souviens plus	Jamais eu de formation	Pansement des plaies	0	0	0	0	0	0	0	0	0	1	0	0	0	0	0	0	0	Lavage des mains	95%	0	Le Dakin Bétadine Eosine	0	0	1	0	1	0	0	1	2	Yes
2020-10-07T11:04:02.329Z	2020-10-07T11:16:36.368Z	11:04:02	11:16:36	00:12:34	Oui	18 – 30 ans	Masculin	Interne	Medical doctors and students		CHU-YO	Maternité	Maternité	Gynecology-obstetrics		Jamais eu de formation	Jamais eu de formation	Hygiène des mains Pansement des plaies Antisepsie de la peau du malade	0	0	0	0	0	0	0	0	1	1	0	1	0	0	0	0	0		70%	0.5	Ethanol 70% Le Dakin	1	0	1	0	0	0	0	0	2	No
2020-10-07T11:20:45.932Z	2020-10-07T11:40:16.910Z	11:20:45	11:40:16	00:19:31	Oui	18 – 30 ans	Féminin	Médecin stagiaire	Medical doctors and students		CHU-YO	Maternité	Maternité	Gynecology-obstetrics		≤ 1 an	≤ 1 an	Hygiène des mains Pansement des plaies Nettoyage des surfaces de soins Antisepsie de la peau du malade Nettoyage des outils médicaux (ex. stéthoscopes, thermomètres)	0	0	0	0	0	0	0	0	1	1	1	1	1	0	0	0	0		95%	0	Le Dakin Bétadine Ethanol 70%	1	0	1	0	1	0	0	0	3	No
2020-10-07T11:41:23.621Z	2020-10-07T11:49:21.302Z	11:41:23	11:49:21	00:07:58	Oui	18 – 30 ans	Masculin	Interne	Medical doctors and students		CHU-YO	Maternité	Maternité	Gynecology-obstetrics		≤ 1 an	Jamais eu de formation	Hygiène des mains Nettoyage des surfaces de soins Pansement des plaies Antisepsie de la peau du malade Nettoyage des outils médicaux (ex. stéthoscopes, thermomètres)	0	0	0	0	0	0	0	0	1	1	1	1	1	0	0	0	0		70%	0.5	Le Dakin Bétadine Eosine	0	0	1	0	1	0	0	1	2	Yes
2020-10-07T12:11:45.623Z	2020-10-07T12:29:07.733Z	12:11:45	12:29:07	00:17:22	Oui	18 – 30 ans	Féminin	Etudiant de Médecine	Medical doctors and students	Etudiante en 5em Anne de medecine	CHU-YO	Maternité	Maternité	Gynecology-obstetrics	Gynécologie-obstétrique	Je ne me souviens plus	> 1 an	Pansement des plaies Hygiène des mains	0	0	0	0	0	0	0	0	1	1	0	0	0	0	0	0	0	Soins des plaies	70%	0.5	Ethanol 70% Eau de Javel 0.5% Le Dakin Bétadine	1	1	1	0	1	0	0	0	3	Yes
2020-10-07T12:29:17.583Z	2020-10-07T12:50:06.741Z	12:29:17	12:50:06	00:20:49	Oui	18 – 30 ans	Féminin	Sage femme stagiaire	Nurse/Midwife	Sage femme stagiaire	CHU-YO	Maternité	Maternité	Gynecology-obstetrics		≤ 1 an	> 1 an	Hygiène des mains Pansement des plaies Nettoyage des surfaces de soins Antisepsie de la peau du malade Nettoyage des outils médicaux (ex. stéthoscopes, thermomètres)	0	0	0	0	0	0	0	0	1	1	1	1	1	0	0	0	0		Je ne sais pas	0	Le Dakin Bétadine Eosine	0	0	1	0	1	0	0	1	2	Yes
2020-10-07T12:50:09.707Z	2020-10-07T13:09:05.848Z	12:50:09	13:09:05	00:18:56	Oui	18 – 30 ans	Masculin	Etudiant de Médecine	Medical doctors and students	5ieme Année stagiaire externe medicine	CHU-YO	Urgences pédiatriques	Pédiatrie	Pediatrics	Urgences pediatriques, en hospitalisation	≤ 1 an	≤ 1 an	Hygiène des mains Pansement des plaies Nettoyage des surfaces de soins Antisepsie de la peau du malade	0	0	0	0	0	0	0	0	1	1	1	1	0	0	0	0	0		70%	0.5	Le Dakin Bétadine	0	0	1	0	1	0	0	0	2	No
2020-10-07T09:51:44.540Z	2020-10-07T10:10:00.238Z	09:51:44	10:10:00	00:18:16	Oui	31 – 40 ans	Masculin	Médecin stagiaire	Medical doctors and students		CHU-YO	Maternité	Maternité	Gynecology-obstetrics		Jamais eu de formation	Jamais eu de formation	Hygiène des mains Pansement des plaies Nettoyage des surfaces de soins Nettoyage des outils médicaux (ex. stéthoscopes, thermomètres) Antisepsie de la peau du malade	0	0	0	0	0	0	0	0	1	1	1	1	1	0	0	0	0		Je ne sais pas	0	Eau de Javel 0.5% Eosine Bétadine Le Dakin Ethanol 70%	1	1	1	0	1	0	0	1	3	Yes
2020-10-07T10:10:32.008Z	2020-10-07T10:27:50.843Z	10:10:32	10:27:50	00:17:18	Oui	18 – 30 ans	Masculin	Etudiant de Médecine	Medical doctors and students	5eme Année Medecine	CHU-YO	Maternité	Maternité	Gynecology-obstetrics		Jamais eu de formation	≤ 1 an	Hygiène des mains Pansement des plaies Antisepsie de la peau du malade	0	0	0	0	0	0	0	0	1	1	0	1	0	0	0	0	0		95%	0	Ethanol 70%	1	0	0	0	0	0	0	0	1	No
2020-10-07T10:27:56.194Z	2020-10-07T10:49:31.378Z	10:27:56	10:49:31	00:21:35	Oui	18 – 30 ans	Masculin	Maïeuticien stagiaire	Nurse/Midwife	Maïeuticien stagiaire	CHU-YO	Maternité	Maternité	Gynecology-obstetrics		> 1 an	> 1 an	Hygiène des mains Pansement des plaies Nettoyage des outils médicaux (ex. stéthoscopes, thermomètres) Antisepsie de la peau du malade Nettoyage des surfaces de soins	0	0	0	0	0	0	0	0	1	1	1	1	1	0	0	0	0		70%	0.5	Ethanol 70% Eau de Javel 0.5% Le Dakin Bétadine	1	1	1	0	1	0	0	0	3	Yes
2020-10-07T11:09:13.573Z	2020-10-07T11:24:30.895Z	11:09:13	11:24:30	00:15:17	Oui	18 – 30 ans	Masculin	Etudiant de Médecine	Medical doctors and students	Etudiant	CHU-YO	Maternité	Maternité	Gynecology-obstetrics	Maternité	Jamais eu de formation	Je ne me souviens plus	Hygiène des mains Nettoyage des surfaces de soins Antisepsie de la peau du malade Nettoyage des outils médicaux (ex. stéthoscopes, thermomètres) Pansement des plaies	0	0	0	0	0	0	0	0	1	1	1	1	1	0	0	0	0		70%	0.5	Eau de Javel 0.5% Bétadine Eosine	0	1	0	0	1	0	0	1	1	Yes
2020-10-07T11:25:01.511Z	2020-10-07T11:34:10.901Z	11:25:01	11:34:10	00:09:09	Oui	18 – 30 ans	Masculin	Interne	Medical doctors and students		CHU-YO	Maternité	Maternité	Gynecology-obstetrics		≤ 1 an	Jamais eu de formation	Hygiène des mains Pansement des plaies Antisepsie de la peau du malade	0	0	0	0	0	0	0	0	1	1	0	1	0	0	0	0	0		95%	0	Bétadine Le Dakin	0	0	1	0	1	0	0	0	2	No
2020-10-07T11:43:48.072Z	2020-10-07T12:08:13.535Z	11:43:48	12:08:13	00:24:25	Oui	18 – 30 ans	Féminin	Sage femme stagiaire	Nurse/Midwife	Sage femme stagiaire	CHU-YO	Maternité	Maternité	Gynecology-obstetrics		Jamais eu de formation	Jamais eu de formation	Hygiène des mains Pansement des plaies Nettoyage des surfaces de soins Nettoyage des outils médicaux (ex. stéthoscopes, thermomètres) Antisepsie de la peau du malade	0	0	0	0	0	0	0	0	1	1	1	1	1	0	0	0	0		95%	0	Le Dakin Bétadine Eosine	0	0	1	0	1	0	0	1	2	Yes
2020-10-07T12:11:36.359Z	2020-10-07T12:26:34.091Z	12:11:36	12:26:34	00:14:58	Oui	18 – 30 ans	Féminin	Sage femme stagiaire	Nurse/Midwife	Sage femme stagiaire	CHU-YO	Maternité	Maternité	Gynecology-obstetrics		≤ 1 an	≤ 1 an	Hygiène des mains Pansement des plaies Nettoyage des surfaces de soins Antisepsie de la peau du malade Nettoyage des outils médicaux (ex. stéthoscopes, thermomètres)	0	0	0	0	0	0	0	0	1	1	1	1	1	0	0	0	0		70%	0.5	Le Dakin Bétadine Eosine Ethanol 70%	1	0	1	0	1	0	0	1	3	Yes
2020-10-07T12:26:41.259Z	2020-10-07T12:40:56.660Z	12:26:41	12:40:56	00:14:15	Oui	18 – 30 ans	Masculin	Etudiant de Médecine	Medical doctors and students	Stagiaire interne (7 ème année)	CHU-YO	Maternité	Maternité	Gynecology-obstetrics		Jamais eu de formation	Jamais eu de formation	Hygiène des mains Pansement des plaies Nettoyage des surfaces de soins Antisepsie de la peau du malade Nettoyage des outils médicaux (ex. stéthoscopes, thermomètres)	0	0	0	0	0	0	0	0	1	1	1	1	1	0	0	0	0		50%	0	Eau de Javel 0.5% Le Dakin Bétadine Eosine	0	1	1	0	1	0	0	1	2	Yes
2020-10-07T12:41:05.139Z	2020-10-07T13:00:24.803Z	12:41:05	13:00:24	00:19:19	Oui	18 – 30 ans	Féminin	Interne	Medical doctors and students		CHU-YO	Maternité	Maternité	Gynecology-obstetrics		Jamais eu de formation	Jamais eu de formation	Hygiène des mains Pansement des plaies Nettoyage des surfaces de soins Antisepsie de la peau du malade Nettoyage des outils médicaux (ex. stéthoscopes, thermomètres)	0	0	0	0	0	0	0	0	1	1	1	1	1	0	0	0	0		70%	0.5	Le Dakin Bétadine Eosine	0	0	1	0	1	0	0	1	2	Yes
2020-10-08T11:30:39.583Z	2020-10-08T11:43:18.270Z	11:30:39	11:43:18	00:12:39	Oui	31 – 40 ans	Masculin	Médecin	Medical doctors and students		CHU-YO	Anesthésie-Réanimation	Urgences chirurgicales	Surgery and related wards		> 1 an	> 1 an	Hygiène des mains Pansement des plaies Nettoyage des surfaces de soins Antisepsie de la peau du malade Nettoyage des outils médicaux (ex. stéthoscopes, thermomètres)	0	0	0	0	0	0	0	0	1	1	1	1	1	0	0	0	0		95%	0	Eau de Javel 0.5% Le Dakin Bétadine Eosine	0	1	1	0	1	0	0	1	2	Yes
2020-10-08T12:00:37.851Z	2020-10-08T12:35:03.256Z	12:00:37	12:35:03	00:34:26	Oui	51 – 60 ans	Féminin	Infirmier/ière	Nurse/Midwife		CHU-YO	Urgences viscérales	Urgences chirurgicales	Surgery and related wards		Je ne me souviens plus	Je ne me souviens plus	Hygiène des mains Pansement des plaies Nettoyage des surfaces de soins Antisepsie de la peau du malade Nettoyage des outils médicaux (ex. stéthoscopes, thermomètres)	0	0	0	0	0	0	0	0	1	1	1	1	1	0	0	0	0		70%	0.5	Bétadine Ethanol 70% Eau de Javel 0.5% Le Dakin Eosine	1	1	1	0	1	0	0	1	3	Yes
2020-10-08T12:45:00.189Z	2020-10-08T13:10:03.247Z	12:45:00	13:10:03	00:25:03	Oui	41 – 50 ans	Masculin	Garçon ou fille de salle	Auxiliary staff		CHU-YO	Urgences viscérales	Urgences chirurgicales	Surgery and related wards		> 1 an	> 1 an	Hygiène des mains Nettoyage des surfaces de soins Nettoyage des outils médicaux (ex. stéthoscopes, thermomètres)	0	0	0	0	0	0	0	0	1	0	1	0	1	0	0	0	0		50%	0	Ethanol 70% Le Dakin Bétadine	1	0	1	0	1	0	0	0	3	No
2020-10-08T12:00:29.390Z	2020-10-08T12:39:30.284Z	12:00:29	12:39:30	00:39:01	Oui	41 – 50 ans	Féminin	Infirmier/ière	Nurse/Midwife		CHU-YO	Urgences viscérales	Urgences chirurgicales	Surgery and related wards		Jamais eu de formation	Jamais eu de formation	Hygiène des mains Pansement des plaies Nettoyage des surfaces de soins Antisepsie de la peau du malade Nettoyage des outils médicaux (ex. stéthoscopes, thermomètres)	0	0	0	0	0	0	0	0	1	1	1	1	1	0	0	0	0		70%	0.5	Ethanol 70% Le Dakin Bétadine Eosine Eau de Javel 0.5%	1	1	1	0	1	0	0	1	3	Yes
2020-10-08T12:44:44.871Z	2020-10-08T12:59:17.082Z	12:44:44	12:59:17	00:14:33	Oui	41 – 50 ans	Féminin	Garçon ou fille de salle	Auxiliary staff	Fille de salle	CHU-YO	Urgences viscérales	Urgences chirurgicales	Surgery and related wards	Urgences viscérales	> 1 an	> 1 an	Nettoyage des outils médicaux (ex. stéthoscopes, thermomètres)	0	0	0	0	0	0	0	0	0	0	0	0	1	0	0	0	0		50%	0	Le Dakin Bétadine Ethanol 70%	1	0	1	0	1	0	0	0	3	No
2020-10-08T10:55:06.222Z	2020-10-08T11:09:24.739Z	10:55:06	11:09:24	00:14:18	Oui	51 – 60 ans	Masculin	Garçon ou fille de salle	Auxiliary staff		CHU-YO	Maladies infectieuses	Médecine interne	Internal Medicine	Maladies infectieuses	> 1 an	Jamais eu de formation	Hygiène des mains Nettoyage des surfaces de soins Nettoyage des outils médicaux (ex. stéthoscopes, thermomètres) préparation des produits antiseptiques et désinfectants	0	0	0	0	0	0	0	0	1	0	1	0	1	1	0	0	0		Je ne sais pas	0	Ethanol 70%	1	0	0	0	0	0	0	0	1	No
2020-10-08T12:12:24.088Z	2020-10-08T12:48:05.342Z	12:12:24	12:48:05	00:35:41	Oui	41 – 50 ans	Féminin	Infirmier/ière	Nurse/Midwife		CHU-YO	Maladies infectieuses	Médecine interne	Internal Medicine	Maladies infectieuses	> 1 an	Je ne me souviens plus	Hygiène des mains Antisepsie de la peau du malade Pansement des plaies	0	0	0	0	0	0	0	0	1	1	0	1	0	0	0	0	0		Je ne sais pas	0	Bétadine Le Dakin	0	0	1	0	1	0	0	0	2	No
2020-10-08T13:02:17.764Z	2020-10-08T13:24:42.161Z	13:02:17	13:24:42	00:22:25	Oui	41 – 50 ans	Masculin	Attaché de santé en dialyse	Nurse/Midwife	Attaché de santé en dialyse	CHU-YO	Néphrologie-Hémodialyse	Médecine interne	Internal Medicine		> 1 an	> 1 an	Hygiène des mains Pansement des plaies Nettoyage des surfaces de soins Nettoyage des outils médicaux (ex. stéthoscopes, thermomètres)	0	0	0	0	0	0	0	0	1	1	1	0	1	0	0	0	0		95%	0	Le Dakin Bétadine Eosine	0	0	1	0	1	0	0	1	2	Yes
2020-10-08T13:26:55.654Z	2020-10-08T13:38:31.712Z	13:26:55	13:38:31	00:11:36	Oui	31 – 40 ans	Féminin	Attaché de santé en dialyse	Nurse/Midwife	Attaché de Santé en dialyse	CHU-YO	Néphrologie-Hémodialyse	Médecine interne	Internal Medicine		Je ne me souviens plus	Jamais eu de formation	Hygiène des mains Pansement des plaies Nettoyage des surfaces de soins Antisepsie de la peau du malade Nettoyage des outils médicaux (ex. stéthoscopes, thermomètres)	0	0	0	0	0	0	0	0	1	1	1	1	1	0	0	0	0		Je ne sais pas	0	Ethanol 70% Le Dakin Bétadine	1	0	1	0	1	0	0	0	3	No
2020-10-08T13:48:07.252Z	2020-10-08T14:09:22.037Z	13:48:07	14:09:22	00:21:15	Oui	31 – 40 ans	Féminin	Infirmier/ière	Nurse/Midwife		CHU-YO	Urgences viscérales	Urgences chirurgicales	Surgery and related wards		> 1 an	Jamais eu de formation	Hygiène des mains Pansement des plaies Antisepsie de la peau du malade Nettoyage des outils médicaux (ex. stéthoscopes, thermomètres) préparation des produits antiseptiques et désinfectants Approvisionnement des produits antiseptiques et désinfectants	0	0	0	0	0	0	0	0	1	1	0	1	1	1	1	0	0		95%	0	Le Dakin Bétadine Eosine	0	0	1	0	1	0	0	1	2	Yes
2020-10-08T11:10:55.116Z	2020-10-08T11:37:32.010Z	11:10:55	11:37:32	00:26:37	Oui	41 – 50 ans	Féminin	Garçon ou fille de salle	Auxiliary staff	Nettoyage	CHU-YO	Maladies infectieuses	Médecine interne	Internal Medicine	Maladies infectieuses	Je ne me souviens plus	≤ 1 an	Nettoyage des surfaces de soins	0	0	0	0	0	0	0	0	0	0	1	0	0	0	0	0	0		70%	0.5	Eau de Javel 0.5%	0	1	0	0	0	0	0	0	0	Yes
2020-10-09T10:26:55.392Z	2020-10-09T10:49:12.471Z	10:26:55	10:49:12	00:22:17	Oui	51 – 60 ans	Féminin	Infirmier/ière	Nurse/Midwife	Surveillant d'unité de soins	CHU-YO	Maladies infectieuses	Médecine interne	Internal Medicine	Maladies infectieuses	≤ 1 an	> 1 an	Hygiène des mains Pansement des plaies Nettoyage des surfaces de soins Antisepsie de la peau du malade Nettoyage des outils médicaux (ex. stéthoscopes, thermomètres) Approvisionnement des produits antiseptiques et désinfectants	0	0	0	0	0	0	0	0	1	1	1	1	1	0	1	0	0		70%	0.5	Ethanol 70% Bétadine Le Dakin Eosine	1	0	1	0	1	0	0	1	3	Yes
2020-10-09T11:00:36.513Z	2020-10-09T11:17:01.429Z	11:00:36	11:17:01	00:16:25	Oui	31 – 40 ans	Masculin	Médecin	Medical doctors and students		CHU-YO	Maladies infectieuses	Médecine interne	Internal Medicine	Maladies infectieuses	≤ 1 an	Jamais eu de formation	Hygiène des mains Pansement des plaies	0	0	0	0	0	0	0	0	1	1	0	0	0	0	0	0	0		70%	0.5	Le Dakin Eosine	0	0	1	0	0	0	0	1	1	Yes
2020-10-09T11:28:12.135Z	2020-10-09T11:46:24.259Z	11:28:12	11:46:24	00:18:12	Oui	31 – 40 ans	Masculin	Infirmier/ière	Nurse/Midwife		CHU-YO	Dermatologie-vénérologie	Autre	Other	Dermatologie-vénérologie	Jamais eu de formation	Jamais eu de formation	Hygiène des mains Pansement des plaies Antisepsie de la peau du malade	0	0	0	0	0	0	0	0	1	1	0	1	0	0	0	0	0		70%	0.5	Bétadine Le Dakin Eosine Glycérine	0	0	1	0	1	1	0	1	2	Yes
2020-10-09T09:46:32.733Z	2020-10-09T10:02:09.047Z	09:46:32	10:02:09	00:15:37	Oui	31 – 40 ans	Féminin	Médecin	Medical doctors and students		CHU-YO	Anesthésie-Réanimation	Urgences chirurgicales	Surgery and related wards		> 1 an	> 1 an	Hygiène des mains Nettoyage des surfaces de soins Nettoyage des outils médicaux (ex. stéthoscopes, thermomètres)	0	0	0	0	0	0	0	0	1	0	1	0	1	0	0	0	0		70%	0.5	Ethanol 70% Isopropanol 70%	1	0	0	0	0	0	1	0	2	No
2020-10-09T10:02:47.198Z	2020-10-09T10:18:07.906Z	10:02:47	10:18:07	00:15:20	Oui	41 – 50 ans	Masculin	Médecin	Medical doctors and students		CHU-YO	Anesthésie-Réanimation	Urgences chirurgicales	Surgery and related wards		> 1 an	> 1 an	Hygiène des mains Pansement des plaies Antisepsie de la peau du malade	0	0	0	0	0	0	0	0	1	1	0	1	0	0	0	0	0		70%	0.5	Bétadine Eosine Ethanol 70% Le Dakin	1	0	1	0	1	0	0	1	3	Yes
2020-10-09T11:28:29.825Z	2020-10-09T11:53:35.447Z	11:28:29	11:53:35	00:25:06	Oui	41 – 50 ans	Masculin	Infirmier/ière	Nurse/Midwife		CHU-YO	Dermatologie-vénérologie	Autre	Other	Dermatologie-vénérologie	Je ne me souviens plus	Jamais eu de formation	Hygiène des mains Pansement des plaies Nettoyage des surfaces de soins Antisepsie de la peau du malade Nettoyage des outils médicaux (ex. stéthoscopes, thermomètres)	0	0	0	0	0	0	0	0	1	1	1	1	1	0	0	0	0		70%	0.5	Le Dakin Bétadine Eosine	0	0	1	0	1	0	0	1	2	Yes
2020-10-09T10:47:14.013Z	2020-10-09T11:03:48.627Z	10:47:14	11:03:48	00:16:34	Oui	31 – 40 ans	Féminin	Médecin	Medical doctors and students		CHU-YO	Anesthésie-Réanimation	Urgences chirurgicales	Surgery and related wards		Jamais eu de formation	Je ne me souviens plus	Hygiène des mains Pansement des plaies Nettoyage des surfaces de soins Antisepsie de la peau du malade Nettoyage des outils médicaux (ex. stéthoscopes, thermomètres)	0	0	0	0	0	0	0	0	1	1	1	1	1	0	0	0	0		Je ne sais pas	0	Le Dakin Bétadine	0	0	1	0	1	0	0	0	2	No
2020-10-09T12:29:11.946Z	2020-10-09T12:54:18.971Z	12:29:11	12:54:18	00:25:07	Oui	41 – 50 ans	Masculin	Garçon ou fille de salle	Auxiliary staff		CHU-YO	Dermatologie-vénérologie	Autre	Other	Dermatologie-vénérologie	> 1 an	> 1 an	Nettoyage des surfaces de soins	0	0	0	0	0	0	0	0	0	0	1	0	0	0	0	0	0		70%	0.5	Ethanol 70%	1	0	0	0	0	0	0	0	1	No
2020-10-09T09:49:00.618Z	2020-10-09T10:00:58.779Z	09:49:00	10:00:58	00:11:58	Oui	31 – 40 ans	Féminin	Médecin	Medical doctors and students		CHU-YO	Anesthésie-Réanimation	Urgences chirurgicales	Surgery and related wards		> 1 an	> 1 an	Hygiène des mains Pansement des plaies Nettoyage des surfaces de soins Nettoyage des outils médicaux (ex. stéthoscopes, thermomètres)	0	0	0	0	0	0	0	0	1	1	1	0	1	0	0	0	0		70%	0.5	Bétadine	0	0	0	0	1	0	0	0	1	No
2020-10-09T11:39:09.070Z	2020-10-09T12:02:19.907Z	11:39:09	12:02:19	00:23:10	Oui	41 – 50 ans	Féminin	Infirmier/ière	Nurse/Midwife		CHU-YO	Dermatologie-vénérologie	Autre	Other	Dermatologie-vénérologie	> 1 an	> 1 an	Hygiène des mains Antisepsie de la peau du malade Pansement des plaies	0	0	0	0	0	0	0	0	1	1	0	1	0	0	0	0	0		70%	0.5	Le Dakin	0	0	1	0	0	0	0	0	1	No
2020-10-09T09:49:05.239Z	2020-10-09T10:02:49.491Z	09:49:05	10:02:49	00:13:44	Oui	31 – 40 ans	Masculin	Médecin	Medical doctors and students		CHU-YO	Anesthésie-Réanimation	Urgences chirurgicales	Surgery and related wards		≤ 1 an	Jamais eu de formation	Hygiène des mains Antisepsie de la peau du malade Nettoyage des surfaces de soins Nettoyage des outils médicaux (ex. stéthoscopes, thermomètres) Pansement des plaies	0	0	0	0	0	0	0	0	1	1	1	1	1	0	0	0	0		Je ne sais pas	0	Eau de Javel 0.5% Le Dakin Bétadine Eosine	0	1	1	0	1	0	0	1	2	Yes
[truncated: 130 more columns]

## Sheet: KAP Survey_UHK
https://www.itg.be/en/study/courses/hospital-based-interventions-to-contain-antibiotic-resistance-in-low-resource-settings?tab=about-the-course	end	Start time	End time	Duration	Voudriez-vous participer à cette enquête ?	I. Quel âge avez-vous ?	II. Quel est votre sexe?	Quel est votre nombre d'années d'expérience à l'hôpital	Poste de travail?	Si vous avez coché "Autre", veuillez préciser votre poste de travail:	New "Poste de travail"	Hôpital?	Service?	New categories "Service?"	Si vous avez coché "Autre", veuillez préciser le service:	Quand était votre dernière formation en prévention et contrôle des infections (ou hygiène hospitalière) ?	Quand était votre dernière formation spécifiquement sur les antiseptiques et désinfectants ?	Quelle expérience avez-vous avec les antiseptiques et désinfectants ? Vous pouvez choisir plusieurs réponses.	Quelle expérience avez-vous avec les antiseptiques et désinfectants ? Vous pouvez choisir plusieurs réponses./Hygiène des mains	Quelle expérience avez-vous avec les antiseptiques et désinfectants ? Vous pouvez choisir plusieurs réponses./Pansement des plaies	Quelle expérience avez-vous avec les antiseptiques et désinfectants ? Vous pouvez choisir plusieurs réponses./Nettoyage des surfaces de soins	Quelle expérience avez-vous avec les antiseptiques et désinfectants ? Vous pouvez choisir plusieurs réponses./Antisepsie de la peau du malade	Quelle expérience avez-vous avec les antiseptiques et désinfectants ? Vous pouvez choisir plusieurs réponses./Nettoyage des outils médicaux (ex. stéthoscopes, thermomètres)	Quelle expérience avez-vous avec les antiseptiques et désinfectants ? Vous pouvez choisir plusieurs réponses./préparation des produits antiseptiques et désinfectants	Quelle expérience avez-vous avec les antiseptiques et désinfectants ? Vous pouvez choisir plusieurs réponses./Approvisionnement des produits antiseptiques et désinfectants	Quelle expérience avez-vous avec les antiseptiques et désinfectants ? Vous pouvez choisir plusieurs réponses./Je ne les ai jamais utilisés	Quelle expérience avez-vous avec les antiseptiques et désinfectants ? Vous pouvez choisir plusieurs réponses./Autre (spécifiez dans la page suivante)	Si vous avez coché "Autre", veuillez préciser quelle autre expérience vous avez avec les antiseptiques et désinfectants:	Quelle concentration d’alcool est la plus appropriée pour la désinfection et l’hygiène des mains ?	Q1 KAPS	Si vous avez coché autre concentration dans la question précédente, bien vouloir spécifier la concentration d'alcool appropriée	Cochez tous les produits qui sont faits pour l’antisepsie (désinfection) de la peau dans la liste ci-dessous.	Cochez tous les produits qui sont faits pour l’antisepsie (désinfection) de la peau dans la liste ci-dessous./Ethanol 70%	Cochez tous les produits qui sont faits pour l’antisepsie (désinfection) de la peau dans la liste ci-dessous./Eau de Javel 0.5%	Cochez tous les produits qui sont faits pour l’antisepsie (désinfection) de la peau dans la liste ci-dessous./Le Dakin	Cochez tous les produits qui sont faits pour l’antisepsie (désinfection) de la peau dans la liste ci-dessous./Méthanol	Cochez tous les produits qui sont faits pour l’antisepsie (désinfection) de la peau dans la liste ci-dessous./Bétadine	Cochez tous les produits qui sont faits pour l’antisepsie (désinfection) de la peau dans la liste ci-dessous./Glycérine	Cochez tous les produits qui sont faits pour l’antisepsie (désinfection) de la peau dans la liste ci-dessous./Isopropanol 70%	Cochez tous les produits qui sont faits pour l’antisepsie (désinfection) de la peau dans la liste ci-dessous./Eosine	Q2 Score	Q2 Incorrect options	Q2 Max	Q2 KAPS (Q2 Max./5)	Cochez tous les produits qui sont faits pour la désinfection du matériel et des surfaces inertes (non-vivantes) dans la liste ci-dessous.	Cochez tous les produits qui sont faits pour la désinfection du matériel et des surfaces inertes (non-vivantes) dans la liste ci-dessous./Ethanol 70%	Cochez tous les produits qui sont faits pour la désinfection du matériel et des surfaces inertes (non-vivantes) dans la liste ci-dessous./Eau de Javel 0.5%	Cochez tous les produits qui sont faits pour la désinfection du matériel et des surfaces inertes (non-vivantes) dans la liste ci-dessous./Dakin	Cochez tous les produits qui sont faits pour la désinfection du matériel et des surfaces inertes (non-vivantes) dans la liste ci-dessous./Méthanol
2021-02-08T12:01:47.608+01:00	2021-02-08T12:28:22.985+01:00	12:01:47	12:28:22	00:26:35	Oui	41 à 50 ans	Masculin		Assistant en pharmacie	ASSISTANT EN PHARMACIE	Pharmacist and lab staff	UNIKIN	Pharmacie hospitalière	Pharmacy	Pharmacie	Jamais eu de formation	Jamais eu de formation	Hygiène des mains	1	0	0	0	0	0	0	0	0		70%	0.5		Ethanol 70%	1	0	0	0	0	0	0	0	1	No	2	0.4	Ethanol 70% Bétadine Dakin	1	0	1	0
2021-02-09T15:38:08.289+01:00	2021-02-09T15:48:55.235+01:00	15:38:08	15:48:55	00:10:47	Oui	18 à 30 ans	Féminin		Médecin assistant senior		Medical doctors and students	UNIKIN	Néonatologie	Pediatric		Jamais eu de formation	Jamais eu de formation	Hygiène des mains Nettoyage des surfaces de soins Pansement des plaies Nettoyage des outils médicaux (ex. stéthoscopes, thermomètres)	1	1	1	0	1	0	0	0	0		70%	0.5		Le Dakin	0	0	1	0	0	0	0	0	1	No	2	0.4	Eau de Javel 0.5%	0	1	0	0
2021-01-20T12:24:49.484+01:00	2021-01-20T13:43:44.655+01:00	12:24:49	13:43:44	01:18:55	Oui	> 60 ans	Masculin		Biologiste médical		Pharmacist and lab staff	UNIKIN	Laboratoire	Laboratory		Je ne me souviens plus	Je ne me souviens plus	Hygiène des mains	1	0	0	0	0	0	0	0	0		70%	0.5		Bétadine Ethanol 70% Eau de Javel 0.5% Le Dakin	1	1	1	0	1	0	0	0	3	Yes	3	0.6	Eau de Javel 0.5% Isopropanol 70%	0	1	0	0
2021-01-22T13:59:14.813+01:00	2021-01-22T15:03:15.360+01:00	13:59:14	15:03:15	01:04:01	Oui	< 18 ans	Masculin		Technicien de surface		Auxiliary staff	UNIKIN	Laboratoire	Laboratory		Jamais eu de formation	Jamais eu de formation	Hygiène des mains Nettoyage des outils médicaux (ex. stéthoscopes, thermomètres)	1	0	0	0	1	0	0	0	0		70%	0.5		Eau de Javel 0.5%	0	1	0	0	0	0	0	0	0	Yes	0	0	Eau de Javel 0.5%	0	1	0	0
2021-01-22T15:05:29.512+01:00	2021-01-22T15:31:24.455+01:00	15:05:29	15:31:24	00:25:55	Oui	> 60 ans	Masculin		Technicien de surface		Auxiliary staff	UNIKIN	Laboratoire	Laboratory		> 1 an	> 1 ans	Nettoyage des surfaces de soins	0	0	1	0	0	0	0	0	0		50%	0		Eau de Javel 0.5%	0	1	0	0	0	0	0	0	0	Yes	0	0	Eau de Javel 0.5%	0	1	0	0
2021-02-02T15:21:06.339+01:00	2021-02-02T15:49:19.369+01:00	15:21:06	15:49:19	00:28:13	Oui	31 à 40 ans	Féminin		Médecin assistant junior		Medical doctors and students	UNIKIN	Anesthésie-Réanimation	Surgery		> 1 an	Jamais eu de formation	Hygiène des mains Pansement des plaies Nettoyage des surfaces de soins Nettoyage des outils médicaux (ex. stéthoscopes, thermomètres)	1	1	1	0	1	0	0	0	0		Aucune concentration ci-dessus n'est appropriée	0		Ethanol 70% Glycérine	1	0	0	0	0	1	0	0	1	Yes	1	0.2	Ethanol 70% Eau de Javel 0.5% Méthanol Glycérine	1	1	0	1
2021-02-04T13:25:01.711+01:00	2021-02-04T13:44:34.027+01:00	13:25:01	13:44:34	00:19:33	Oui	31 à 40 ans	Féminin		Médecin assistant junior		Medical doctors and students	UNIKIN	Médecine interne	Internal medicine		> 1 an	Jamais eu de formation	Hygiène des mains	1	0	0	0	0	0	0	0	0		70%	0.5		Le Dakin Bétadine Eosine	0	0	1	0	1	0	0	1	2	Yes	2	0.4	Eau de Javel 0.5%	0	1	0	0
2021-02-04T13:57:24.285+01:00	2021-02-04T14:07:03.463+01:00	13:57:24	14:07:03	00:09:39	Oui	31 à 40 ans	Féminin		Médecin assistant senior		Medical doctors and students	UNIKIN	Néonatologie	Pediatric		> 1 an	> 1 ans	Hygiène des mains Pansement des plaies Nettoyage des surfaces de soins Antisepsie de la peau du malade Approvisionnement des produits antiseptiques et désinfectants	1	1	1	1	0	0	1	0	0		Je ne sais pas	0		Eau de Javel 0.5% Le Dakin Bétadine	0	1	1	0	1	0	0	0	2	Yes	2	0.4	Eau de Javel 0.5%	0	1	0	0
2021-02-08T12:01:31.279+01:00	2021-02-08T12:35:37.182+01:00	12:01:31	12:35:37	00:34:06	Oui	51 à 60 ans	Féminin		Assistant en pharmacie	Assistance en pharmacie	Pharmacist and lab staff	UNIKIN	Pharmacie hospitalière	Pharmacy	Pharmacie	≤ 1 an	Jamais eu de formation	Hygiène des mains Approvisionnement des produits antiseptiques et désinfectants	1	0	0	0	0	0	1	0	0		70%	0.5		Bétadine Eosine Ethanol 70%	1	0	0	0	1	0	0	1	2	Yes	2	0.4	Eau de Javel 0.5%	0	1	0	0
2021-02-09T15:13:54.619+01:00	2021-02-09T15:37:38.781+01:00	15:13:54	15:37:38	00:23:44	Oui	41 à 50 ans	Féminin		Infirmier/ière		Nurse	UNIKIN	Néonatologie	Pediatric		> 1 an	> 1 ans	Hygiène des mains Nettoyage des surfaces de soins Antisepsie de la peau du malade Nettoyage des outils médicaux (ex. stéthoscopes, thermomètres)	1	0	1	1	1	0	0	0	0		70%	0.5		Le Dakin Bétadine Eau de Javel 0.5%	0	1	1	0	1	0	0	0	2	Yes	2	0.4	Ethanol 70% Eau de Javel 0.5% Isopropanol 70% Méthanol	1	1	0	1
2021-02-09T15:43:55.409+01:00	2021-02-09T16:01:42.769+01:00	15:43:55	16:01:42	00:17:47	Oui	31 à 40 ans	Masculin		Médecin assistant senior		Medical doctors and students	UNIKIN	Pédiatrie hospitalisation	Pediatric		> 1 an	Jamais eu de formation	Hygiène des mains Pansement des plaies Nettoyage des surfaces de soins Antisepsie de la peau du malade Nettoyage des outils médicaux (ex. stéthoscopes, thermomètres)	1	1	1	1	1	0	0	0	0		50%	0		Eau de Javel 0.5% Bétadine Eosine	0	1	0	0	1	0	0	1	1	Yes	1	0.2	Eau de Javel 0.5% Méthanol	0	1	0	1
2021-02-09T16:25:50.635+01:00	2021-02-09T16:42:33.477+01:00	16:25:50	16:42:33	00:16:43	Oui	18 à 30 ans	Masculin		Médecin assistant senior		Medical doctors and students	UNIKIN	Gynécologie-Obstétrique	Maternity		≤ 1 an	> 1 ans	Hygiène des mains Pansement des plaies Antisepsie de la peau du malade	1	1	0	1	0	0	0	0	0		70%	0.5		Ethanol 70% Eau de Javel 0.5% Bétadine	1	1	0	0	1	0	0	0	2	Yes	2	0.4	Eau de Javel 0.5% Ethanol 70% Bétadine	1	1	0	0
2021-02-09T16:51:09.468+01:00	2021-02-09T17:06:11.627+01:00	16:51:09	17:06:11	00:15:02	Oui	18 à 30 ans	Féminin		Médecin stagiaire		Medical doctors and students	UNIKIN	Urgence pédiatrique	Pediatric		Jamais eu de formation	Jamais eu de formation	Hygiène des mains Nettoyage des surfaces de soins Nettoyage des outils médicaux (ex. stéthoscopes, thermomètres)	1	0	1	0	1	0	0	0	0		Je ne sais pas	0		Le Dakin Bétadine Glycérine	0	0	1	0	1	1	0	0	2	Yes	2	0.4	Ethanol 70% Eau de Javel 0.5%	1	1	0	0
2020-12-14T14:23:06.749+01:00	2020-12-14T14:36:47.644+01:00	14:23:06	14:36:47	00:13:41	Oui	31 à 40 ans	Masculin		Médecin assistant junior		Medical doctors and students	UNIKIN	Laboratoire	Laboratory		≤ 1 an	≤ 1 an	Hygiène des mains Antisepsie de la peau du malade Nettoyage des surfaces de soins	1	0	1	1	0	0	0	0	0		70%	0.5		Ethanol 70% Le Dakin Bétadine	1	0	1	0	1	0	0	0	3	No	4	0.8	Eau de Javel 0.5% Ethanol 70% Isopropanol 70% Eosine	1	1	0	0
2021-01-20T12:24:03.041+01:00	2021-01-20T13:43:16.796+01:00	12:24:03	13:43:16	01:19:13	Oui	51 à 60 ans	Masculin		Biologiste médical		Pharmacist and lab staff	UNIKIN	Laboratoire	Laboratory		> 1 an	Je ne me souviens plus	Hygiène des mains Pansement des plaies Nettoyage des surfaces de soins préparation des produits antiseptiques et désinfectants Approvisionnement des produits antiseptiques et désinfectants	1	1	1	0	0	1	1	0	0		95%	0		Ethanol 70% Le Dakin Méthanol Bétadine Glycérine Eosine	1	0	1	1	1	1	0	1	3	Yes	3	0.6	Eau de Javel 0.5% Dakin Ethanol 70% Eosine	1	1	1	0
2021-01-20T13:48:56.197+01:00	2021-01-20T14:10:12.759+01:00	13:48:56	14:10:12	00:21:16	Oui	51 à 60 ans	Masculin		Biologiste médical		Pharmacist and lab staff	UNIKIN	Laboratoire	Laboratory		≤ 1 an	Jamais eu de formation	Hygiène des mains Nettoyage des surfaces de soins préparation des produits antiseptiques et désinfectants Approvisionnement des produits antiseptiques et désinfectants	1	0	1	0	0	1	1	0	0		70%	0.5		Ethanol 70% Le Dakin Eau de Javel 0.5%	1	1	1	0	0	0	0	0	2	Yes	2	0.4	Ethanol 70% Eau de Javel 0.5% Dakin	1	1	1	0
2021-01-20T14:10:58.206+01:00	2021-01-20T14:58:35.011+01:00	14:10:58	14:58:35	00:47:37	Oui	31 à 40 ans	Masculin		Médecin assistant senior		Medical doctors and students	UNIKIN	Laboratoire	Laboratory		> 1 an	Je ne me souviens plus	Hygiène des mains Pansement des plaies Nettoyage des surfaces de soins Antisepsie de la peau du malade Nettoyage des outils médicaux (ex. stéthoscopes, thermomètres)	1	1	1	1	1	0	0	0	0		Je ne sais pas	0		Ethanol 70% Bétadine Isopropanol 70%	1	0	0	0	1	0	1	0	3	No	4	0.8	Eau de Javel 0.5%	0	1	0	0
2021-01-20T15:42:02.318+01:00	2021-01-20T16:02:01.472+01:00	15:42:02	16:02:01	00:19:59	Oui	18 à 30 ans	Féminin		Médecin assistant junior		Medical doctors and students	UNIKIN	Laboratoire	Laboratory		> 1 an	> 1 ans	Hygiène des mains Nettoyage des surfaces de soins Nettoyage des outils médicaux (ex. stéthoscopes, thermomètres)	1	0	1	0	1	0	0	0	0		70%	0.5		Ethanol 70% Le Dakin Bétadine	1	0	1	0	1	0	0	0	3	No	4	0.8	Ethanol 70% Eau de Javel 0.5%	1	1	0	0
2021-01-21T13:57:08.896+01:00	2021-01-21T14:11:24.348+01:00	13:57:08	14:11:24	00:14:16	Oui	41 à 50 ans	Féminin		Technicien de surface		Auxiliary staff	UNIKIN	Laboratoire	Laboratory		Jamais eu de formation	Jamais eu de formation	Nettoyage des surfaces de soins	0	0	1	0	0	0	0	0	0		95%	0		Eau de Javel 0.5%	0	1	0	0	0	0	0	0	0	Yes	0	0	Eau de Javel 0.5%	0	1	0	0
2021-01-21T14:29:55.479+01:00	2021-01-21T15:11:04.722+01:00	14:29:55	15:11:04	00:41:09	Oui	41 à 50 ans	Masculin		Biologiste médical		Pharmacist and lab staff	UNIKIN	Laboratoire	Laboratory		≤ 1 an	≤ 1 an	préparation des produits antiseptiques et désinfectants Nettoyage des surfaces de soins Hygiène des mains	1	0	1	0	0	1	0	0	0		70%	0.5		Ethanol 70% Le Dakin Bétadine Isopropanol 70%	1	0	1	0	1	0	1	0	4	No	5	1	Eau de Javel 0.5%	0	1	0	0
2021-01-22T14:02:15.864+01:00	2021-01-22T15:02:57.396+01:00	14:02:15	15:02:57	01:00:42	Oui	41 à 50 ans	Féminin		Technicien de surface		Auxiliary staff	UNIKIN	Laboratoire	Laboratory		Jamais eu de formation	Jamais eu de formation	Antisepsie de la peau du malade Nettoyage des surfaces de soins Hygiène des mains	1	0	1	1	0	0	0	0	0		Je ne sais pas	0		Eau de Javel 0.5%	0	1	0	0	0	0	0	0	0	Yes	0	0	Ethanol 70%	1	0	0	0
2021-01-22T15:05:21.493+01:00	2021-01-22T15:28:53.724+01:00	15:05:21	15:28:53	00:23:32	Oui	31 à 40 ans	Féminin		Biologiste médical		Pharmacist and lab staff	UNIKIN	Laboratoire	Laboratory		> 1 an	> 1 ans	Hygiène des mains	1	0	0	0	0	0	0	0	0		95%	0		Bétadine Eau de Javel 0.5%	0	1	0	0	1	0	0	0	1	Yes	1	0.2	Eau de Javel 0.5%	0	1	0	0
2021-01-22T15:29:29.754+01:00	2021-01-22T15:44:17.859+01:00	15:29:29	15:44:17	00:14:48	Oui	51 à 60 ans	Féminin		Technicien de laboratoire		Pharmacist and lab staff	UNIKIN	Laboratoire	Laboratory		> 1 an	> 1 ans	Hygiène des mains Pansement des plaies Nettoyage des surfaces de soins Antisepsie de la peau du malade Nettoyage des outils médicaux (ex. stéthoscopes, thermomètres) préparation des produits antiseptiques et désinfectants Approvisionnement des produits antiseptiques et désinfectants	1	1	1	1	1	1	1	0	0		95%	0		Bétadine Glycérine Le Dakin Ethanol 70% Eau de Javel 0.5%	1	1	1	0	1	1	0	0	3	Yes	3	0.6	Eau de Javel 0.5% Ethanol 70%	1	1	0	0
2021-01-22T15:53:02.247+01:00	2021-01-22T16:17:08.521+01:00	15:53:02	16:17:08	00:24:06	Oui	41 à 50 ans	Féminin		Technicien de laboratoire		Pharmacist and lab staff	UNIKIN	Laboratoire	Laboratory		Jamais eu de formation	Jamais eu de formation	Hygiène des mains Nettoyage des surfaces de soins Nettoyage des outils médicaux (ex. stéthoscopes, thermomètres)	1	0	1	0	1	0	0	0	0		95%	0		Eau de Javel 0.5% Ethanol 70% Le Dakin Bétadine	1	1	1	0	1	0	0	0	3	Yes	3	0.6	Eau de Javel 0.5% Dakin Bétadine	0	1	1	0
2021-02-02T15:05:54.431+01:00	2021-02-02T15:18:01.671+01:00	15:05:54	15:18:01	00:12:07	Oui	31 à 40 ans	Masculin		Médecin assistant senior		Medical doctors and students	UNIKIN	Médecine interne	Internal medicine		≤ 1 an	≤ 1 an	Hygiène des mains Nettoyage des surfaces de soins Nettoyage des outils médicaux (ex. stéthoscopes, thermomètres)	1	0	1	0	1	0	0	0	0		Je ne sais pas	0		Eosine Bétadine Eau de Javel 0.5%	0	1	0	0	1	0	0	1	1	Yes	1	0.2	Eau de Javel 0.5% Ethanol 70%	1	1	0	0
2021-02-02T15:45:33.871+01:00	2021-02-02T16:18:50.650+01:00	15:45:33	16:18:50	00:33:17	Oui	18 à 30 ans	Masculin		Médecin assistant senior		Medical doctors and students	UNIKIN	Gynécologie-Obstétrique	Maternity		Je ne me souviens plus	Je ne me souviens plus	Hygiène des mains Pansement des plaies Nettoyage des surfaces de soins Antisepsie de la peau du malade Nettoyage des outils médicaux (ex. stéthoscopes, thermomètres)	1	1	1	1	1	0	0	0	0		70%	0.5		Le Dakin Bétadine Ethanol 70%	1	0	1	0	1	0	0	0	3	No	4	0.8	Eau de Javel 0.5% Isopropanol 70% Ethanol 70%	1	1	0	0
2021-02-04T12:29:22.698+01:00	2021-02-04T12:49:20.258+01:00	12:29:22	12:49:20	00:19:58	Oui	41 à 50 ans	Masculin		Médecin assistant junior		Medical doctors and students	UNIKIN	Médecine interne	Internal medicine		Je ne me souviens plus	Je ne me souviens plus	Nettoyage des surfaces de soins Hygiène des mains Pansement des plaies Antisepsie de la peau du malade Nettoyage des outils médicaux (ex. stéthoscopes, thermomètres) préparation des produits antiseptiques et désinfectants	1	1	1	1	1	1	0	0	0		70%	0.5		Eau de Javel 0.5% Le Dakin Bétadine Ethanol 70%	1	1	1	0	1	0	0	0	3	Yes	3	0.6	Eau de Javel 0.5%	0	1	0	0
2021-02-04T13:11:51.612+01:00	2021-02-04T13:25:56.615+01:00	13:11:51	13:25:56	00:14:05	Oui	18 à 30 ans	Masculin		Médecin assistant junior		Medical doctors and students	UNIKIN	Médecine interne	Internal medicine		Jamais eu de formation	≤ 1 an	Hygiène des mains Pansement des plaies Nettoyage des surfaces de soins Nettoyage des outils médicaux (ex. stéthoscopes, thermomètres)	1	1	1	0	1	0	0	0	0		95%	0		Bétadine Eosine Le Dakin	0	0	1	0	1	0	0	1	2	Yes	2	0.4	Eau de Javel 0.5% Isopropanol 70% Ethanol 70%	1	1	0	0
2021-02-04T14:04:50.951+01:00	2021-02-04T14:25:40.449+01:00	14:04:50	14:25:40	00:20:50	Oui	31 à 40 ans	Masculin		Médecin assistant senior		Medical doctors and students	UNIKIN	Autre spécialité	Other		Jamais eu de formation	≤ 1 an	Hygiène des mains Nettoyage des surfaces de soins Nettoyage des outils médicaux (ex. stéthoscopes, thermomètres) Pansement des plaies	1	1	1	0	1	0	0	0	0		Je ne sais pas	0		Le Dakin Bétadine Eau de Javel 0.5%	0	1	1	0	1	0	0	0	2	Yes	2	0.4	Eau de Javel 0.5% Dakin Méthanol Bétadine	0	1	1	1
2021-02-04T14:33:49.340+01:00	2021-02-04T15:05:42.123+01:00	14:33:49	15:05:42	00:31:53	Oui	41 à 50 ans	Masculin		Médecin spécialiste		Medical doctors and students	UNIKIN	Autre spécialité	Other		> 1 an	> 1 ans	Hygiène des mains Pansement des plaies Nettoyage des surfaces de soins Antisepsie de la peau du malade Nettoyage des outils médicaux (ex. stéthoscopes, thermomètres) préparation des produits antiseptiques et désinfectants	1	1	1	1	1	1	0	0	0		70%	0.5		Ethanol 70% Eau de Javel 0.5% Le Dakin Bétadine	1	1	1	0	1	0	0	0	3	Yes	3	0.6	Ethanol 70% Eau de Javel 0.5%	1	1	0	0
2021-02-08T12:00:58.514+01:00	2021-02-08T12:35:47.917+01:00	12:00:58	12:35:47	00:34:49	Oui	> 60 ans	Masculin		Assistant en pharmacie chef adjoint	Assistant en pharmacie chef adjoint	Pharmacist and lab staff	UNIKIN	Pharmacie hospitalière	Pharmacy	Pharmacie centrale	≤ 1 an	Jamais eu de formation	Hygiène des mains	1	0	0	0	0	0	0	0	0		95%	0		Bétadine Eosine Ethanol 70%	1	0	0	0	1	0	0	1	2	Yes	2	0.4	Eau de Javel 0.5% Ethanol 70%	1	1	0	0
2021-02-09T16:51:11.243+01:00	2021-02-09T17:14:45.671+01:00	16:51:11	17:14:45	00:23:34	Oui	18 à 30 ans	Masculin		Médecin stagiaire		Medical doctors and students	UNIKIN	Oncologie pédiatrique	Pediatric		Jamais eu de formation	Jamais eu de formation	Hygiène des mains Pansement des plaies Nettoyage des outils médicaux (ex. stéthoscopes, thermomètres)	1	1	0	0	1	0	0	0	0		Je ne sais pas	0		Bétadine	0	0	0	0	1	0	0	0	1	No	2	0.4	Eau de Javel 0.5%	0	1	0	0
2021-01-20T13:46:50.103+01:00	2021-01-20T13:51:04.369+01:00	13:46:50	13:51:04	00:04:14	Oui	31 à 40 ans	Féminin		Médecin assistant senior		Medical doctors and students	UNIKIN	Laboratoire	Laboratory		Je ne me souviens plus	Je ne me souviens plus	Hygiène des mains Pansement des plaies Nettoyage des surfaces de soins Nettoyage des outils médicaux (ex. stéthoscopes, thermomètres)	1	1	1	0	1	0	0	0	0		70%	0.5		Eau de Javel 0.5% Ethanol 70% Le Dakin Bétadine	1	1	1	0	1	0	0	0	3	Yes	3	0.6	Ethanol 70% Dakin Méthanol Bétadine	1	0	1	1
2021-01-21T14:47:31.855+01:00	2021-01-21T15:07:33.815+01:00	14:47:31	15:07:33	00:20:02	Oui	51 à 60 ans	Féminin		Biologiste médical		Pharmacist and lab staff	UNIKIN	Laboratoire	Laboratory		Jamais eu de formation	Jamais eu de formation	Hygiène des mains Nettoyage des surfaces de soins Antisepsie de la peau du malade Nettoyage des outils médicaux (ex. stéthoscopes, thermomètres)	1	0	1	1	1	0	0	0	0		95%	0		Eau de Javel 0.5% Ethanol 70% Le Dakin Bétadine	1	1	1	0	1	0	0	0	3	Yes	3	0.6	Eau de Javel 0.5% Ethanol 70%	1	1	0	0
2021-01-22T14:02:30.093+01:00	2021-01-22T14:32:13.478+01:00	14:02:30	14:32:13	00:29:43	Oui	> 60 ans	Masculin		Biologiste médical		Pharmacist and lab staff	UNIKIN	Laboratoire	Laboratory		Je ne me souviens plus	Je ne me souviens plus	Hygiène des mains	1	0	0	0	0	0	0	0	0		70%	0.5		Bétadine Eau de Javel 0.5% Ethanol 70%	1	1	0	0	1	0	0	0	2	Yes	2	0.4	Ethanol 70% Eau de Javel 0.5%	1	1	0	0
2021-01-22T15:05:15.383+01:00	2021-01-22T15:21:40.732+01:00	15:05:15	15:21:40	00:16:25	Oui	18 à 30 ans	Féminin		Technicien de laboratoire		Pharmacist and lab staff	UNIKIN	Laboratoire	Laboratory		> 1 an	> 1 ans	Hygiène des mains Pansement des plaies	1	1	0	0	0	0	0	0	0		Autre concentration (spécifiez dans la page suivante)	0	99,9	Ethanol 70% Bétadine Eau de Javel 0.5%	1	1	0	0	1	0	0	0	2	Yes	2	0.4	Eau de Javel 0.5%	0	1	0	0
2021-01-22T15:21:48.111+01:00	2021-01-22T15:43:26.249+01:00	15:21:48	15:43:26	00:21:38	Oui	41 à 50 ans	Féminin		Biologiste médical		Pharmacist and lab staff	UNIKIN	Laboratoire	Laboratory		Jamais eu de formation	Jamais eu de formation	Hygiène des mains	1	0	0	0	0	0	0	0	0		70%	0.5		Eau de Javel 0.5%	0	1	0	0	0	0	0	0	0	Yes	0	0	Eau de Javel 0.5%	0	1	0	0
2021-02-02T15:16:41.762+01:00	2021-02-02T15:37:51.089+01:00	15:16:41	15:37:51	00:21:10	Oui	18 à 30 ans	Féminin		Médecin assistant senior		Medical doctors and students	UNIKIN	Anesthésie-Réanimation	Surgery		> 1 an	Je ne me souviens plus	Hygiène des mains Pansement des plaies Nettoyage des surfaces de soins Antisepsie de la peau du malade Nettoyage des outils médicaux (ex. stéthoscopes, thermomètres)	1	1	1	1	1	0	0	0	0		70%	0.5		Le Dakin Bétadine Eosine	0	0	1	0	1	0	0	1	2	Yes	2	0.4	Ethanol 70% Eau de Javel 0.5%	1	1	0	0
2021-02-04T12:34:05.020+01:00	2021-02-04T12:48:47.737+01:00	12:34:05	12:48:47	00:14:42	Oui	41 à 50 ans	Masculin		Médecin assistant junior		Medical doctors and students	UNIKIN	Médecine interne	Internal medicine		Je ne me souviens plus	Je ne me souviens plus	Hygiène des mains Nettoyage des surfaces de soins Nettoyage des outils médicaux (ex. stéthoscopes, thermomètres)	1	0	1	0	1	0	0	0	0		70%	0.5		Ethanol 70% Eau de Javel 0.5% Bétadine	1	1	0	0	1	0	0	0	2	Yes	2	0.4	Ethanol 70% Eau de Javel 0.5%	1	1	0	0
2021-02-04T13:24:23.934+01:00	2021-02-04T13:41:53.226+01:00	13:24:23	13:41:53	00:17:30	Oui	31 à 40 ans	Masculin		Médecin spécialiste		Medical doctors and students	UNIKIN	Médecine interne	Internal medicine		> 1 an	> 1 ans	Hygiène des mains Pansement des plaies Nettoyage des outils médicaux (ex. stéthoscopes, thermomètres)	1	1	0	0	1	0	0	0	0		70%	0.5		Ethanol 70% Bétadine	1	0	0	0	1	0	0	0	2	No	3	0.6	Ethanol 70%	1	0	0	0
2021-02-04T13:56:38.897+01:00	2021-02-04T14:07:39.545+01:00	13:56:38	14:07:39	00:11:01	Oui	18 à 30 ans	Féminin		Médecin assistant senior		Medical doctors and students	UNIKIN	Autre spécialité	Other		Jamais eu de formation	Je ne me souviens plus	Nettoyage des surfaces de soins Hygiène des mains Pansement des plaies Antisepsie de la peau du malade Nettoyage des outils médicaux (ex. stéthoscopes, thermomètres)	1	1	1	1	1	0	0	0	0		70%	0.5		Ethanol 70% Eau de Javel 0.5% Bétadine Eosine	1	1	0	0	1	0	0	1	2	Yes	2	0.4	Ethanol 70% Eau de Javel 0.5% Bétadine	1	1	0	0
2021-02-05T13:01:33.792+01:00	2021-02-05T13:35:24.000+01:00	13:01:33	13:35:24	00:33:51	Oui	31 à 40 ans	Féminin		Médecin assistant senior		Medical doctors and students	UNIKIN	Chirurgie pédiatrique	Surgery		Jamais eu de formation	Jamais eu de formation	Hygiène des mains Pansement des plaies Nettoyage des surfaces de soins Antisepsie de la peau du malade Nettoyage des outils médicaux (ex. stéthoscopes, thermomètres)	1	1	1	1	1	0	0	0	0		Je ne sais pas	0		Le Dakin Bétadine	0	0	1	0	1	0	0	0	2	No	3	0.6	Eau de Javel 0.5% Ethanol 70%	1	1	0	0
2021-02-09T15:43:57.736+01:00	2021-02-09T15:57:04.245+01:00	15:43:57	15:57:04	00:13:07	Oui	31 à 40 ans	Masculin		Médecin assistant senior		Medical doctors and students	UNIKIN	Urgence pédiatrique	Pediatric		> 1 an	Je ne me souviens plus	Hygiène des mains Antisepsie de la peau du malade Nettoyage des outils médicaux (ex. stéthoscopes, thermomètres) Pansement des plaies	1	1	0	1	1	0	0	0	0		70%	0.5		Ethanol 70% Eau de Javel 0.5% Le Dakin Bétadine Méthanol	1	1	1	1	1	0	0	0	3	Yes	3	0.6	Eau de Javel 0.5%	0	1	0	0
2021-02-09T15:58:45.410+01:00	2021-02-09T16:12:20.447+01:00	15:58:45	16:12:20	00:13:35	Oui	18 à 30 ans	Masculin		Médecin assistant senior		Medical doctors and students	UNIKIN	Urgence pédiatrique	Pediatric		> 1 an	> 1 ans	Hygiène des mains Pansement des plaies Nettoyage des outils médicaux (ex. stéthoscopes, thermomètres) Antisepsie de la peau du malade	1	1	0	1	1	0	0	0	0		70%	0.5		Ethanol 70% Bétadine	1	0	0	0	1	0	0	0	2	No	3	0.6	Ethanol 70% Eau de Javel 0.5%	1	1	0	0
2021-02-09T16:25:48.225+01:00	2021-02-09T16:33:52.877+01:00	16:25:48	16:33:52	00:08:04	Oui	31 à 40 ans	Masculin		Médecin assistant senior		Medical doctors and students	UNIKIN	Gynécologie-Obstétrique	Maternity		Jamais eu de formation	Je ne me souviens plus	Hygiène des mains Pansement des plaies Antisepsie de la peau du malade Nettoyage des surfaces de soins Nettoyage des outils médicaux (ex. stéthoscopes, thermomètres)	1	1	1	1	1	0	0	0	0		70%	0.5		Ethanol 70% Eau de Javel 0.5% Bétadine	1	1	0	0	1	0	0	0	2	Yes	2	0.4	Eau de Javel 0.5%	0	1	0	0
2021-02-09T16:51:06.410+01:00	2021-02-09T17:08:57.187+01:00	16:51:06	17:08:57	00:17:51	Oui	18 à 30 ans	Féminin		Médecin stagiaire		Medical doctors and students	UNIKIN	Urgence pédiatrique	Pediatric		Je ne me souviens plus	≤ 1 an	Hygiène des mains Nettoyage des outils médicaux (ex. stéthoscopes, thermomètres)	1	0	0	0	1	0	0	0	0		Je ne sais pas	0		Eau de Javel 0.5% Ethanol 70%	1	1	0	0	0	0	0	0	1	Yes	1	0.2	Eau de Javel 0.5% Dakin Ethanol 70%	1	1	1	0
2021-02-10T15:17:23.758+01:00	2021-02-10T15:46:17.231+01:00	15:17:23	15:46:17	00:28:54	Oui	31 à 40 ans	Masculin		Médecin assistant senior		Medical doctors and students	UNIKIN	Gynécologie-Obstétrique	Maternity		Jamais eu de formation	Jamais eu de formation	Hygiène des mains Pansement des plaies Antisepsie de la peau du malade Nettoyage des outils médicaux (ex. stéthoscopes, thermomètres)	1	1	0	1	1	0	0	0	0		Je ne sais pas	0		Bétadine Le Dakin Eosine	0	0	1	0	1	0	0	1	2	Yes	2	0.4	Eau de Javel 0.5%	0	1	0	0
2021-02-10T15:47:23.100+01:00	2021-02-10T16:10:17.983+01:00	15:47:23	16:10:17	00:22:54	Oui	18 à 30 ans	Masculin		Médecin stagiaire		Medical doctors and students	UNIKIN	Gynécologie-Obstétrique	Maternity		Jamais eu de formation	≤ 1 an	Hygiène des mains Pansement des plaies Nettoyage des surfaces de soins Antisepsie de la peau du malade Nettoyage des outils médicaux (ex. stéthoscopes, thermomètres) préparation des produits antiseptiques et désinfectants	1	1	1	1	1	1	0	0	0		70%	0.5		Eau de Javel 0.5% Ethanol 70% Bétadine Isopropanol 70%	1	1	0	0	1	0	1	0	3	Yes	3	0.6	Isopropanol 70% Eau de Javel 0.5%	0	1	0	0
2021-02-11T13:42:24.343+01:00	2021-02-11T14:13:29.919+01:00	13:42:24	14:13:29	00:31:05	Oui	18 à 30 ans	Masculin		Technicien de surface		Auxiliary staff	UNIKIN	Médecine interne	Internal medicine		> 1 an	> 1 ans	Hygiène des mains Nettoyage des surfaces de soins	1	0	1	0	0	0	0	0	0		70%	0.5		Le Dakin Bétadine	0	0	1	0	1	0	0	0	2	No	3	0.6	Eau de Javel 0.5%	0	1	0	0
2021-02-15T11:56:34.440+01:00	2021-02-15T12:19:41.970+01:00	11:56:34	12:19:41	00:23:07	Oui	41 à 50 ans	Masculin		Technicien de surface		Auxiliary staff	UNIKIN	Pharmacie hospitalière	Pharmacy		Jamais eu de formation	≤ 1 an	Antisepsie de la peau du malade	0	0	0	1	0	0	0	0	0		70%	0.5		Ethanol 70% Le Dakin	1	0	1	0	0	0	0	0	2	No	3	0.6	Bétadine	0	0	0	0
2021-02-15T12:54:24.013+01:00	2021-02-15T13:23:21.062+01:00	12:54:24	13:23:21	00:28:57	Oui	41 à 50 ans	Féminin		Infirmier/ière		Nurse	UNIKIN	Médecine interne	Internal medicine		Jamais eu de formation	Jamais eu de formation	Hygiène des mains Pansement des plaies Antisepsie de la peau du malade Nettoyage des surfaces de soins Nettoyage des outils médicaux (ex. stéthoscopes, thermomètres)	1	1	1	1	1	0	0	0	0		70%	0.5		Ethanol 70% Le Dakin Bétadine Glycérine Eosine	1	0	1	0	1	1	0	1	3	Yes	3	0.6	Eau de Javel 0.5%	0	1	0	0
2021-02-15T14:09:18.189+01:00	2021-02-15T14:33:05.811+01:00	14:09:18	14:33:05	00:23:47	Oui	41 à 50 ans	Féminin		Médecin assistant junior		Medical doctors and students	UNIKIN	Médecine interne	Internal medicine		Jamais eu de formation	Jamais eu de formation	Antisepsie de la peau du malade	0	0	0	1	0	0	0	0	0		Je ne sais pas	0		Bétadine	0	0	0	0	1	0	0	0	1	No	2	0.4	Eau de Javel 0.5%	0	1	0	0
2021-02-15T15:17:23.853+01:00	2021-02-15T15:44:59.235+01:00	15:17:23	15:44:59	00:27:36	Oui	18 à 30 ans	Masculin		Médecin stagiaire		Medical doctors and students	UNIKIN	Autre spécialité	Other		≤ 1 an	Jamais eu de formation	Hygiène des mains Nettoyage des surfaces de soins Antisepsie de la peau du malade Nettoyage des outils médicaux (ex. stéthoscopes, thermomètres)	1	0	1	1	1	0	0	0	0		Je ne sais pas	0		Bétadine Eau de Javel 0.5%	0	1	0	0	1	0	0	0	1	Yes	1	0.2	Eau de Javel 0.5% Ethanol 70%	1	1	0	0
2021-02-10T15:20:07.308+01:00	2021-02-10T15:32:43.421+01:00	15:20:07	15:32:43	00:12:36	Oui	31 à 40 ans	Masculin		Médecin assistant senior		Medical doctors and students	UNIKIN	Gynécologie-Obstétrique	Maternity		Jamais eu de formation	Jamais eu de formation	Hygiène des mains Pansement des plaies Nettoyage des surfaces de soins Antisepsie de la peau du malade Nettoyage des outils médicaux (ex. stéthoscopes, thermomètres)	1	1	1	1	1	0	0	0	0		Je ne sais pas	0		Eosine Bétadine Méthanol Le Dakin Eau de Javel 0.5% Ethanol 70%	1	1	1	1	1	0	0	1	3	Yes	3	0.6	Eau de Javel 0.5% Dakin	0	1	1	0
2021-02-10T15:47:45.324+01:00	2021-02-10T16:10:11.347+01:00	15:47:45	16:10:11	00:22:26	Oui	18 à 30 ans	Masculin		Médecin stagiaire		Medical doctors and students	UNIKIN	Gynécologie-Obstétrique	Maternity		Jamais eu de formation	≤ 1 an	Pansement des plaies Hygiène des mains Nettoyage des outils médicaux (ex. stéthoscopes, thermomètres) préparation des produits antiseptiques et désinfectants Nettoyage des surfaces de soins	1	1	1	0	1	1	0	0	0		Je ne sais pas	0		Le Dakin Eosine Bétadine	0	0	1	0	1	0	0	1	2	Yes	2	0.4	Eau de Javel 0.5%	0	1	0	0
2021-02-11T13:42:44.297+01:00	2021-02-11T14:13:34.427+01:00	13:42:44	14:13:34	00:30:50	Oui	> 60 ans	Masculin		Technicien de surface		Auxiliary staff	UNIKIN	Médecine interne	Internal medicine		> 1 an	> 1 ans	Hygiène des mains Nettoyage des surfaces de soins	1	0	1	0	0	0	0	0	0		70%	0.5		Le Dakin Bétadine	0	0	1	0	1	0	0	0	2	No	3	0.6	Eau de Javel 0.5% Ethanol 70%	1	1	0	0
2021-02-15T11:22:02.929+01:00	2021-02-15T11:42:15.390+01:00	11:22:02	11:42:15	00:20:13	Oui	> 60 ans	Féminin		Infirmier/ière		Nurse	UNIKIN	Gynécologie-Obstétrique	Maternity		≤ 1 an	≤ 1 an	Hygiène des mains	1	0	0	0	0	0	0	0	0		50%	0		Bétadine Le Dakin Eosine	0	0	1	0	1	0	0	1	2	Yes	2	0.4	Eau de Javel 0.5%	0	1	0	0
2021-02-15T12:05:53.138+01:00	2021-02-15T12:20:53.310+01:00	12:05:53	12:20:53	00:15:00	Oui	18 à 30 ans	Masculin		Pharmacien		Pharmacist and lab staff	UNIKIN	Pharmacie hospitalière	Pharmacy		≤ 1 an	Je ne me souviens plus	préparation des produits antiseptiques et désinfectants Approvisionnement des produits antiseptiques et désinfectants Hygiène des mains	1	0	0	0	0	1	1	0	0		95%	0		Ethanol 70% Eau de Javel 0.5% Le Dakin	1	1	1	0	0	0	0	0	2	Yes	2	0.4	Eau de Javel 0.5%	0	1	0	0
2021-02-15T12:56:43.154+01:00	2021-02-15T13:17:44.326+01:00	12:56:43	13:17:44	00:21:01	Oui	18 à 30 ans	Masculin		Infirmier/ière		Nurse	UNIKIN	Médecine interne	Internal medicine		Jamais eu de formation	Jamais eu de formation	Pansement des plaies Hygiène des mains Antisepsie de la peau du malade Nettoyage des outils médicaux (ex. stéthoscopes, thermomètres)	1	1	0	1	1	0	0	0	0		70%	0.5		Eosine Bétadine Ethanol 70%	1	0	0	0	1	0	0	1	2	Yes	2	0.4	Eau de Javel 0.5%	0	1	0	0
2021-02-15T14:07:36.202+01:00	2021-02-15T14:23:04.126+01:00	14:07:36	14:23:04	00:15:28	Oui	18 à 30 ans	Masculin		Médecin stagiaire		Medical doctors and students	UNIKIN	Médecine interne	Internal medicine		Jamais eu de formation	> 1 ans	Hygiène des mains Antisepsie de la peau du malade Pansement des plaies	1	1	0	1	0	0	0	0	0		70%	0.5		Bétadine Le Dakin	0	0	1	0	1	0	0	0	2	No	3	0.6	Eau de Javel 0.5% Ethanol 70%	1	1	0	0
2021-02-15T14:33:36.440+01:00	2021-02-15T15:07:06.043+01:00	14:33:36	15:07:06	00:33:30	Oui	31 à 40 ans	Masculin		Médecin assistant junior		Medical doctors and students	UNIKIN	Médecine interne	Internal medicine		> 1 an	> 1 ans	Hygiène des mains Nettoyage des surfaces de soins Nettoyage des outils médicaux (ex. stéthoscopes, thermomètres)	1	0	1	0	1	0	0	0	0		Je ne sais pas	0		Eau de Javel 0.5%	0	1	0	0	0	0	0	0	0	Yes	0	0	Eau de Javel 0.5% Ethanol 70%	1	1	0	0
2021-02-10T15:16:56.305+01:00	2021-02-10T15:36:53.266+01:00	15:16:56	15:36:53	00:19:57	Oui	41 à 50 ans	Masculin		Médecin assistant senior		Medical doctors and students	UNIKIN	Gynécologie-Obstétrique	Maternity		Jamais eu de formation	Jamais eu de formation	Hygiène des mains Pansement des plaies Nettoyage des surfaces de soins Antisepsie de la peau du malade Nettoyage des outils médicaux (ex. stéthoscopes, thermomètres) préparation des produits antiseptiques et désinfectants Approvisionnement des produits antiseptiques et désinfectants	1	1	1	1	1	1	1	0	0		Je ne sais pas	0		Bétadine Le Dakin Eau de Javel 0.5%	0	1	1	0	1	0	0	0	2	Yes	2	0.4	Eau de Javel 0.5% Ethanol 70%	1	1	0	0
2021-02-10T15:47:31.665+01:00	2021-02-10T16:09:44.146+01:00	15:47:31	16:09:44	00:22:13	Oui	18 à 30 ans	Masculin		Médecin stagiaire		Medical doctors and students	UNIKIN	Gynécologie-Obstétrique	Maternity		Jamais eu de formation	Jamais eu de formation	Hygiène des mains Nettoyage des surfaces de soins Pansement des plaies Nettoyage des outils médicaux (ex. stéthoscopes, thermomètres)	1	1	1	0	1	0	0	0	0		70%	0.5		Le Dakin Bétadine	0	0	1	0	1	0	0	0	2	No	3	0.6	Eau de Javel 0.5% Ethanol 70%	1	1	0	0
2021-02-10T20:09:16.984+01:00	2021-02-10T20:28:40.893+01:00	20:09:16	20:28:40	00:19:24	Oui	41 à 50 ans	Masculin		Médecin spécialiste		Medical doctors and students	UNIKIN	Autre (spécifiez dans la page suivante)	Other		Je ne me souviens plus	> 1 ans	Pansement des plaies Hygiène des mains Antisepsie de la peau du malade Nettoyage des outils médicaux (ex. stéthoscopes, thermomètres)	1	1	0	1	1	0	0	0	0		Aucune concentration ci-dessus n'est appropriée	0		Eau de Javel 0.5% Bétadine	0	1	0	0	1	0	0	0	1	Yes	1	0.2	Ethanol 70% Eau de Javel 0.5%	1	1	0	0
2021-02-11T13:43:13.610+01:00	2021-02-11T14:13:23.225+01:00	13:43:13	14:13:23	00:30:10	Oui	51 à 60 ans	Masculin		Technicien de surface		Auxiliary staff	UNIKIN	Médecine interne	Internal medicine		> 1 an	> 1 ans	Hygiène des mains Nettoyage des surfaces de soins	1	0	1	0	0	0	0	0	0		70%	0.5		Le Dakin Bétadine	0	0	1	0	1	0	0	0	2	No	3	0.6	Eau de Javel 0.5% Ethanol 70%	1	1	0	0
2021-01-22T14:01:07.810+01:00	2021-01-22T15:01:58.963+01:00	14:01:07	15:01:58	01:00:51	Oui	51 à 60 ans	Masculin		Technicien de surface		Auxiliary staff	UNIKIN	Laboratoire	Laboratory		Jamais eu de formation	Jamais eu de formation	Nettoyage des surfaces de soins	0	0	1	0	0	0	0	0	0		Je ne sais pas	0		Eau de Javel 0.5%	0	1	0	0	0	0	0	0	0	Yes	0	0	Eau de Javel 0.5%	0	1	0	0
2021-01-22T15:04:01.323+01:00	2021-01-22T15:30:08.133+01:00	15:04:01	15:30:08	00:26:07	Oui	31 à 40 ans	Féminin		Garçon ou fille de salle ou de laboratoire		Auxiliary staff	UNIKIN	Laboratoire	Laboratory		> 1 an	> 1 ans	Nettoyage des outils médicaux (ex. stéthoscopes, thermomètres) Nettoyage des surfaces de soins	0	0	1	0	1	0	0	0	0		95%	0		Eau de Javel 0.5%	0	1	0	0	0	0	0	0	0	Yes	0	0	Eau de Javel 0.5%	0	1	0	0
2021-01-22T15:32:41.463+01:00	2021-01-22T15:54:22.689+01:00	15:32:41	15:54:22	00:21:41	Oui	51 à 60 ans	Masculin		Biologiste médical		Pharmacist and lab staff	UNIKIN	Laboratoire	Laboratory		Jamais eu de formation	Jamais eu de formation	Hygiène des mains	1	0	0	0	0	0	0	0	0		50%	0		Eau de Javel 0.5% Ethanol 70%	1	1	0	0	0	0	0	0	1	Yes	1	0.2	Eau de Javel 0.5% Ethanol 70%	1	1	0	0
2021-02-02T15:21:37.892+01:00	2021-02-02T15:41:40.042+01:00	15:21:37	15:41:40	00:20:03	Oui	18 à 30 ans	Masculin		Médecin assistant senior		Medical doctors and students	UNIKIN	Autre spécialité	Other		Jamais eu de formation	Jamais eu de formation	Pansement des plaies Hygiène des mains Nettoyage des surfaces de soins Nettoyage des outils médicaux (ex. stéthoscopes, thermomètres)	1	1	1	0	1	0	0	0	0		95%	0		Eau de Javel 0.5% Le Dakin Ethanol 70% Eosine	1	1	1	0	0	0	0	1	2	Yes	2	0.4	Eau de Javel 0.5% Ethanol 70%	1	1	0	0
2021-02-03T12:25:57.392+01:00	2021-02-03T12:50:10.017+01:00	12:25:57	12:50:10	00:24:13	Oui	31 à 40 ans	Masculin		Technicien de surface		Medical doctors and students	UNIKIN	Néonatologie	Pediatric		> 1 an	> 1 ans	Nettoyage des surfaces de soins Hygiène des mains	1	0	1	0	0	0	0	0	0		Je ne sais pas	0		Ethanol 70%	1	0	0	0	0	0	0	0	1	No	2	0.4	Ethanol 70% Eau de Javel 0.5%	1	1	0	0
2021-02-04T12:47:54.667+01:00	2021-02-04T13:04:40.048+01:00	12:47:54	13:04:40	00:16:46	Oui	31 à 40 ans	Féminin		Médecin assistant junior		Medical doctors and students	UNIKIN	Médecine interne	Internal medicine		Jamais eu de formation	Jamais eu de formation	Hygiène des mains	1	0	0	0	0	0	0	0	0		70%	0.5		Ethanol 70% Eau de Javel 0.5% Bétadine Le Dakin	1	1	1	0	1	0	0	0	3	Yes	3	0.6	Eau de Javel 0.5% Isopropanol 70%	0	1	0	0
2021-02-04T13:06:41.649+01:00	2021-02-04T13:34:08.707+01:00	13:06:41	13:34:08	00:27:27	Oui	41 à 50 ans	Féminin		Médecin assistant junior		Medical doctors and students	UNIKIN	Médecine interne	Internal medicine		> 1 an	Jamais eu de formation	Hygiène des mains Nettoyage des surfaces de soins Nettoyage des outils médicaux (ex. stéthoscopes, thermomètres)	1	0	1	0	1	0	0	0	0		Je ne sais pas	0		Bétadine Eau de Javel 0.5%	0	1	0	0	1	0	0	0	1	Yes	1	0.2	Eau de Javel 0.5%	0	1	0	0
2021-02-04T14:05:28.709+01:00	2021-02-04T14:22:42.045+01:00	14:05:28	14:22:42	00:17:14	Oui	31 à 40 ans	Masculin		Médecin assistant senior		Medical doctors and students	UNIKIN	Autre spécialité	Other		Jamais eu de formation	Jamais eu de formation	Hygiène des mains	1	0	0	0	0	0	0	0	0		70%	0.5		Eau de Javel 0.5%	0	1	0	0	0	0	0	0	0	Yes	0	0	Eau de Javel 0.5%	0	1	0	0
2021-02-04T14:35:12.059+01:00	2021-02-04T15:02:57.028+01:00	14:35:12	15:02:57	00:27:45	Oui	41 à 50 ans	Masculin		Médecin assistant junior		Medical doctors and students	UNIKIN	Autre spécialité	Other		≤ 1 an	> 1 ans	Hygiène des mains Pansement des plaies Nettoyage des surfaces de soins Nettoyage des outils médicaux (ex. stéthoscopes, thermomètres) Antisepsie de la peau du malade préparation des produits antiseptiques et désinfectants	1	1	1	1	1	1	0	0	0		70%	0.5		Le Dakin Bétadine Isopropanol 70%	0	0	1	0	1	0	1	0	3	No	4	0.8	Eau de Javel 0.5% Isopropanol 70% Bétadine	0	1	0	0
2021-02-05T13:42:43.655+01:00	2021-02-05T13:57:56.094+01:00	13:42:43	13:57:56	00:15:13	Oui	31 à 40 ans	Masculin		Médecin assistant senior		Medical doctors and students	UNIKIN	Pédiatrie hospitalisation	Pediatric		> 1 an	Jamais eu de formation	Hygiène des mains Pansement des plaies Nettoyage des surfaces de soins Antisepsie de la peau du malade Nettoyage des outils médicaux (ex. stéthoscopes, thermomètres) préparation des produits antiseptiques et désinfectants Approvisionnement des produits antiseptiques et désinfectants	1	1	1	1	1	1	1	0	0		70%	0.5		Ethanol 70% Eau de Javel 0.5% Le Dakin Bétadine Eosine	1	1	1	0	1	0	0	1	3	Yes	3	0.6	Isopropanol 70% Ethanol 70% Méthanol	1	0	0	1
2021-02-05T14:29:41.766+01:00	2021-02-05T14:45:01.338+01:00	14:29:41	14:45:01	00:15:20	Oui	31 à 40 ans	Masculin		Médecin assistant senior		Medical doctors and students	UNIKIN	Pédiatrie hospitalisation	Pediatric		Je ne me souviens plus	Je ne me souviens plus	Hygiène des mains Pansement des plaies Antisepsie de la peau du malade	1	1	0	1	0	0	0	0	0		Je ne sais pas	0		Ethanol 70% Eau de Javel 0.5%	1	1	0	0	0	0	0	0	1	Yes	1	0.2	Dakin Eosine	0	0	1	0
2021-02-15T11:55:37.383+01:00	2021-02-15T12:18:32.849+01:00	11:55:37	12:18:32	00:22:55	Oui	41 à 50 ans	Masculin		Technicien de laboratoire		Pharmacist and lab staff	UNIKIN	Pharmacie hospitalière	Pharmacy		Jamais eu de formation	≤ 1 an	Hygiène des mains Antisepsie de la peau du malade	1	0	0	1	0	0	0	0	0		70%	0.5		Ethanol 70% Le Dakin	1	0	1	0	0	0	0	0	2	No	3	0.6	Glycérine	0	0	0	0
2021-02-15T12:52:37.776+01:00	2021-02-15T13:22:10.046+01:00	12:52:37	13:22:10	00:29:33	Oui	18 à 30 ans	Féminin		Infirmier/ière		Nurse	UNIKIN	Médecine interne	Internal medicine		Je ne me souviens plus	Je ne me souviens plus	Hygiène des mains Pansement des plaies Nettoyage des surfaces de soins Antisepsie de la peau du malade Nettoyage des outils médicaux (ex. stéthoscopes, thermomètres)	1	1	1	1	1	0	0	0	0		95%	0		Eau de Javel 0.5% Le Dakin Bétadine Ethanol 70% Eosine	1	1	1	0	1	0	0	1	3	Yes	3	0.6	Eau de Javel 0.5%	0	1	0	0
2021-02-15T13:28:43.294+01:00	2021-02-15T14:02:36.012+01:00	13:28:43	14:02:36	00:33:53	Oui	> 60 ans	Masculin		Infirmier/ière		Nurse	UNIKIN	Médecine interne	Internal medicine		> 1 an	> 1 ans	Hygiène des mains Pansement des plaies Nettoyage des surfaces de soins Antisepsie de la peau du malade Nettoyage des outils médicaux (ex. stéthoscopes, thermomètres) préparation des produits antiseptiques et désinfectants Approvisionnement des produits antiseptiques et désinfectants	1	1	1	1	1	1	1	0	0		50%	0		Eosine Ethanol 70% Eau de Javel 0.5% Bétadine Le Dakin	1	1	1	0	1	0	0	1	3	Yes	3	0.6	Ethanol 70% Eau de Javel 0.5% Dakin Bétadine Eosine	1	1	1	0
2021-02-15T14:06:01.181+01:00	2021-02-15T14:20:14.080+01:00	14:06:01	14:20:14	00:14:13	Oui	41 à 50 ans	Masculin		Médecin spécialiste		Medical doctors and students	UNIKIN	Médecine interne	Internal medicine		> 1 an	> 1 ans	Hygiène des mains Nettoyage des surfaces de soins Antisepsie de la peau du malade Nettoyage des outils médicaux (ex. stéthoscopes, thermomètres)	1	0	1	1	1	0	0	0	0		50%	0		Eau de Javel 0.5% Le Dakin Bétadine Eosine	0	1	1	0	1	0	0	1	2	Yes	2	0.4	Ethanol 70% Dakin	1	0	1	0
2021-02-15T15:15:06.525+01:00	2021-02-15T15:34:07.543+01:00	15:15:06	15:34:07	00:19:01	Oui	18 à 30 ans	Féminin		Médecin stagiaire		Medical doctors and students	UNIKIN	Autre (spécifiez dans la page suivante)	Other		> 1 an	> 1 ans	Hygiène des mains Nettoyage des outils médicaux (ex. stéthoscopes, thermomètres) Nettoyage des surfaces de soins	1	0	1	0	1	0	0	0	0		95%	0		Bétadine Ethanol 70% Le Dakin Eosine	1	0	1	0	1	0	0	1	3	Yes	3	0.6	Ethanol 70% Eau de Javel 0.5% Isopropanol 70% Méthanol	1	1	0	1
2021-02-10T15:47:15.077+01:00	2021-02-10T16:06:41.257+01:00	15:47:15	16:06:41	00:19:26	Oui	18 à 30 ans	Féminin		Médecin stagiaire		Medical doctors and students	UNIKIN	Gynécologie-Obstétrique	Maternity		Jamais eu de formation	Jamais eu de formation	Hygiène des mains Pansement des plaies Antisepsie de la peau du malade Nettoyage des outils médicaux (ex. stéthoscopes, thermomètres) Approvisionnement des produits antiseptiques et désinfectants	1	1	0	1	1	0	1	0	0		95%	0		Eau de Javel 0.5% Bétadine Le Dakin	0	1	1	0	1	0	0	0	2	Yes	2	0.4	Eau de Javel 0.5%	0	1	0	0
2021-02-17T14:01:36.153+01:00	2021-02-18T15:41:12.833+01:00	14:01:36	15:41:12	Invalid	Oui	31 à 40 ans	Féminin		Infirmier/ière		Nurse	UNIKIN	Médecine interne	Internal medicine		> 1 an	> 1 ans	Hygiène des mains Pansement des plaies Nettoyage des surfaces de soins Antisepsie de la peau du malade Nettoyage des outils médicaux (ex. stéthoscopes, thermomètres) préparation des produits antiseptiques et désinfectants Approvisionnement des produits antiseptiques et désinfectants	1	1	1	1	1	1	1	0	0		50%	0		Bétadine Eosine	0	0	0	0	1	0	0	1	1	Yes	1	0.2	Ethanol 70% Eau de Javel 0.5% Bétadine	1	1	0	0
2021-02-17T14:01:14.369+01:00	2021-02-17T14:23:35.351+01:00	14:01:14	14:23:35	00:22:21	Oui	> 60 ans	Féminin		Infirmier/ière		Nurse	UNIKIN	Médecine interne	Internal medicine		Jamais eu de formation	≤ 1 an	Hygiène des mains	1	0	0	0	0	0	0	0	0		Je ne sais pas	0		Le Dakin	0	0	1	0	0	0	0	0	1	No	2	0.4	Eau de Javel 0.5%	0	1	0	0
2021-02-18T13:07:25.519+01:00	2021-02-18T13:22:50.867+01:00	13:07:25	13:22:50	00:15:25	Oui	18 à 30 ans	Féminin		Garçon ou fille de salle ou de laboratoire		Auxiliary staff	UNIKIN	Anesthésie-Réanimation	Surgery		Jamais eu de formation	Jamais eu de formation	Hygiène des mains Nettoyage des surfaces de soins Nettoyage des outils médicaux (ex. stéthoscopes, thermomètres) préparation des produits antiseptiques et désinfectants	1	0	1	0	1	1	0	0	0		Je ne sais pas	0		Ethanol 70%	1	0	0	0	0	0	0	0	1	No	2	0.4	Eau de Javel 0.5%	0	1	0	0
2021-02-18T14:22:01.180+01:00	2021-02-18T14:51:26.981+01:00	14:22:01	14:51:26	00:29:25	Oui	41 à 50 ans	Féminin		Infirmier/ière		Nurse	UNIKIN	Autre spécialité	Other		Je ne me souviens plus	Je ne me souviens plus	Hygiène des mains Pansement des plaies Nettoyage des surfaces de soins Antisepsie de la peau du malade Nettoyage des outils médicaux (ex. stéthoscopes, thermomètres)	1	1	1	1	1	0	0	0	0		95%	0		Bétadine Le Dakin Eosine	0	0	1	0	1	0	0	1	2	Yes	2	0.4	Eau de Javel 0.5%	0	1	0	0
2021-02-19T17:28:16.838+01:00	2021-02-20T09:13:44.735+01:00	17:28:16	09:13:44	Invalid	Oui	31 à 40 ans	Masculin		Infirmier/ière		Nurse	UNIKIN	Néphrologie-Hémodialyse	Internal medicine		≤ 1 an	≤ 1 an	Hygiène des mains Pansement des plaies Nettoyage des surfaces de soins Antisepsie de la peau du malade Nettoyage des outils médicaux (ex. stéthoscopes, thermomètres) préparation des produits antiseptiques et désinfectants	1	1	1	1	1	1	0	0	0		70%	0.5		Ethanol 70% Le Dakin Bétadine Glycérine	1	0	1	0	1	1	0	0	3	Yes	3	0.6	Eau de Javel 0.5%	0	1	0	0
2021-02-17T14:02:45.541+01:00	2021-02-18T13:22:47.619+01:00	14:02:45	13:22:47	Invalid	Oui	18 à 30 ans	Masculin		Garçon ou fille de salle ou de laboratoire		Auxiliary staff	UNIKIN	Anesthésie-Réanimation	Surgery		Jamais eu de formation	≤ 1 an	Hygiène des mains Nettoyage des surfaces de soins Nettoyage des outils médicaux (ex. stéthoscopes, thermomètres) préparation des produits antiseptiques et désinfectants	1	0	1	0	1	1	0	0	0		Je ne sais pas	0		Ethanol 70%	1	0	0	0	0	0	0	0	1	No	2	0.4	Eau de Javel 0.5%	0	1	0	0
2021-02-18T13:36:57.122+01:00	2021-02-18T13:51:05.717+01:00	13:36:57	13:51:05	00:14:08	Oui	41 à 50 ans	Féminin		Assistant en pharmacie	Assistant en pharmacie	Pharmacist and lab staff	UNIKIN	Pharmacie hospitalière	Pharmacy		Jamais eu de formation	Jamais eu de formation	Hygiène des mains	1	0	0	0	0	0	0	0	0		95%	0		Ethanol 70% Le Dakin Bétadine	1	0	1	0	1	0	0	0	3	No	4	0.8	Eau de Javel 0.5%	0	1	0	0
2021-02-18T14:01:26.259+01:00	2021-02-18T14:14:04.308+01:00	14:01:26	14:14:04	00:12:38	Oui	51 à 60 ans	Masculin		Technicien de surface		Auxiliary staff	UNIKIN	Autre spécialité	Other		> 1 an	> 1 ans	Hygiène des mains Antisepsie de la peau du malade	1	0	0	1	0	0	0	0	0		Je ne sais pas	0		Ethanol 70%	1	0	0	0	0	0	0	0	1	No	2	0.4	Eau de Javel 0.5%	0	1	0	0
2021-02-18T15:01:56.377+01:00	2021-02-18T15:23:51.732+01:00	15:01:56	15:23:51	00:21:55	Oui	31 à 40 ans	Masculin		Médecin assistant senior		Medical doctors and students	UNIKIN	Autre spécialité	Other		Jamais eu de formation	Jamais eu de formation	Hygiène des mains Pansement des plaies Nettoyage des surfaces de soins Nettoyage des outils médicaux (ex. stéthoscopes, thermomètres)	1	1	1	0	1	0	0	0	0		70%	0.5		Bétadine Eau de Javel 0.5% Ethanol 70%	1	1	0	0	1	0	0	0	2	Yes	2	0.4	Ethanol 70% Bétadine Dakin	1	0	1	0
2021-02-19T15:18:02.658+01:00	2021-02-19T15:31:08.284+01:00	15:18:02	15:31:08	00:13:06	Oui	31 à 40 ans	Masculin		Médecin spécialiste		Medical doctors and students	UNIKIN	Néonatologie	Pediatric		> 1 an	> 1 ans	Hygiène des mains Nettoyage des surfaces de soins Nettoyage des outils médicaux (ex. stéthoscopes, thermomètres) Approvisionnement des produits antiseptiques et désinfectants	1	0	1	0	1	0	1	0	0		Je ne sais pas	0		Eau de Javel 0.5% Eosine Bétadine	0	1	0	0	1	0	0	1	1	Yes	1	0.2	Eau de Javel 0.5%	0	1	0	0
2021-02-19T17:59:45.104+01:00	2021-02-19T18:12:06.723+01:00	17:59:45	18:12:06	00:12:21	Oui	41 à 50 ans	Masculin		Soins intensif Pediatrique	Soins intensif Pediatrics	Medical doctors and students	UNIKIN	Pédiatrie hospitalisation	Pediatric	Sounding 8intensjjijf 8m 8 is jmi mijm8 mji8j8i in imj	Jamais eu de formation	Jamais eu de formation	Hygiène des mains Pansement des plaies Antisepsie de la peau du malade Nettoyage des outils médicaux (ex. stéthoscopes, thermomètres)	1	1	0	1	1	0	0	0	0		70%	0.5		Ethanol 70% Eau de Javel 0.5%	1	1	0	0	0	0	0	0	1	Yes	1	0.2	Eau de Javel 0.5% Ethanol 70%	1	1	0	0
2021-02-18T16:35:34.685+01:00	2021-02-18T16:39:41.500+01:00	16:35:34	16:39:41	00:04:07	Oui	31 à 40 ans	Féminin		Infirmier/ière		Nurse	UNIKIN	Médecine interne	Internal medicine		Je ne me souviens plus	> 1 ans	Hygiène des mains Pansement des plaies Nettoyage des surfaces de soins Antisepsie de la peau du malade Nettoyage des outils médicaux (ex. stéthoscopes, thermomètres) préparation des produits antiseptiques et désinfectants Approvisionnement des produits antiseptiques et désinfectants	1	1	1	1	1	1	1	0	0		70%	0.5		Ethanol 70% Le Dakin Eosine	1	0	1	0	0	0	0	1	2	Yes	2	0.4	Eau de Javel 0.5% Isopropanol 70% Méthanol	0	1	0	1
2021-02-22T14:22:43.843+01:00	2021-02-22T14:46:44.495+01:00	14:22:43	14:46:44	00:24:01	Oui	41 à 50 ans	Féminin		Médecin assistant senior		Medical doctors and students	UNIKIN	Anesthésie-Réanimation	Surgery		≤ 1 an	Jamais eu de formation	Hygiène des mains Nettoyage des surfaces de soins Nettoyage des outils médicaux (ex. stéthoscopes, thermomètres) Antisepsie de la peau du malade	1	0	1	1	1	0	0	0	0		95%	0		Le Dakin Bétadine Eosine	0	0	1	0	1	0	0	1	2	Yes	2	0.4	Eau de Javel 0.5%	0	1	0	0
2021-02-22T14:16:45.667+01:00	2021-02-22T14:31:09.791+01:00	14:16:45	14:31:09	00:14:24	Oui	31 à 40 ans	Masculin		Médecin assistant junior		Medical doctors and students	UNIKIN	Anesthésie-Réanimation	Surgery		> 1 an	Je ne me souviens plus	Hygiène des mains Pansement des plaies Nettoyage des surfaces de soins Antisepsie de la peau du malade Nettoyage des outils médicaux (ex. stéthoscopes, thermomètres)	1	1	1	1	1	0	0	0	0		Je ne sais pas	0		Le Dakin Bétadine	0	0	1	0	1	0	0	0	2	No	3	0.6	Ethanol 70% Eau de Javel 0.5%	1	1	0	0
2021-02-17T14:02:37.319+01:00	2021-02-18T13:36:44.390+01:00	14:02:37	13:36:44	Invalid	Oui	18 à 30 ans	Masculin		Médecin stagiaire		Medical doctors and students	UNIKIN	Médecine interne	Internal medicine		Jamais eu de formation	Jamais eu de formation	Antisepsie de la peau du malade	0	0	0	1	0	0	0	0	0		Je ne sais pas	0		Bétadine Le Dakin Eosine	0	0	1	0	1	0	0	1	2	Yes	2	0.4	Eosine Bétadine Eau de Javel 0.5%	0	1	0	0
2021-02-18T13:45:51.031+01:00	2021-02-18T13:59:41.711+01:00	13:45:51	13:59:41	00:13:50	Oui	31 à 40 ans	Féminin		Infirmier/ière		Nurse	UNIKIN	Néphrologie-Hémodialyse	Internal medicine		Jamais eu de formation	Jamais eu de formation	Hygiène des mains	1	0	0	0	0	0	0	0	0		95%	0		Glycérine	0	0	0	0	0	1	0	0	0	Yes	0	0	Eau de Javel 0.5%	0	1	0	0
2021-02-18T15:17:06.323+01:00	2021-02-18T15:52:48.415+01:00	15:17:06	15:52:48	00:35:42	Oui	18 à 30 ans	Féminin		Infirmier/ière		Nurse	UNIKIN	Médecine interne	Internal medicine		≤ 1 an	≤ 1 an	Hygiène des mains	1	0	0	0	0	0	0	0	0		95%	0		Le Dakin Ethanol 70% Bétadine Eosine	1	0	1	0	1	0	0	1	3	Yes	3	0.6	Dakin Eau de Javel 0.5% Eosine Glycérine	0	1	1	0
2021-02-18T16:25:32.899+01:00	2021-02-18T16:53:16.640+01:00	16:25:32	16:53:16	00:27:44	Oui	31 à 40 ans	Féminin		Infirmier/ière		Nurse	UNIKIN	Médecine interne	Internal medicine		Jamais eu de formation	Jamais eu de formation	Hygiène des mains Nettoyage des surfaces de soins Antisepsie de la peau du malade Nettoyage des outils médicaux (ex. stéthoscopes, thermomètres)	1	0	1	1	1	0	0	0	0		70%	0.5		Le Dakin Bétadine Ethanol 70% Eau de Javel 0.5% Eosine	1	1	1	0	1	0	0	1	3	Yes	3	0.6	Eau de Javel 0.5% Dakin	0	1	1	0
2021-02-19T13:47:08.700+01:00	2021-02-19T14:07:25.767+01:00	13:47:08	14:07:25	00:20:17	Oui	31 à 40 ans	Féminin		Médecin assistant junior		Medical doctors and students	UNIKIN	Autre spécialité	Other		Je ne me souviens plus	Jamais eu de formation	Hygiène des mains Pansement des plaies Antisepsie de la peau du malade Nettoyage des outils médicaux (ex. stéthoscopes, thermomètres)	1	1	0	1	1	0	0	0	0		70%	0.5		Bétadine Eosine Ethanol 70% Le Dakin	1	0	1	0	1	0	0	1	3	Yes	3	0.6	Eau de Javel 0.5% Ethanol 70% Méthanol Isopropanol 70%	1	1	0	1
2021-02-22T11:09:20.857+01:00	2021-02-22T11:57:22.531+01:00	11:09:20	11:57:22	00:48:02	Oui	41 à 50 ans	Féminin		Infirmier/ière		Nurse	UNIKIN	Anesthésie-Réanimation	Surgery		≤ 1 an	≤ 1 an	Hygiène des mains Pansement des plaies	1	1	0	0	0	0	0	0	0		Je ne sais pas	0		Eau de Javel 0.5% Le Dakin Bétadine	0	1	1	0	1	0	0	0	2	Yes	2	0.4	Dakin Eau de Javel 0.5%	0	1	1	0
2021-02-22T14:17:01.543+01:00	2021-02-22T14:29:26.521+01:00	14:17:01	14:29:26	00:12:25	Oui	41 à 50 ans	Masculin		Médecin assistant junior		Medical doctors and students	UNIKIN	Anesthésie-Réanimation	Surgery		Jamais eu de formation	≤ 1 an	Hygiène des mains Nettoyage des outils médicaux (ex. stéthoscopes, thermomètres)	1	0	0	0	1	0	0	0	0		Je ne sais pas	0		Glycérine	0	0	0	0	0	1	0	0	0	Yes	0	0	Glycérine	0	0	0	0
2021-02-18T13:21:43.368+01:00	2021-02-18T13:35:50.700+01:00	13:21:43	13:35:50	00:14:07	Oui	31 à 40 ans	Masculin		Médecin assistant junior		Medical doctors and students	UNIKIN	Médecine interne	Internal medicine		Jamais eu de formation	Jamais eu de formation	Hygiène des mains Pansement des plaies Nettoyage des surfaces de soins Antisepsie de la peau du malade Nettoyage des outils médicaux (ex. stéthoscopes, thermomètres)	1	1	1	1	1	0	0	0	0		70%	0.5		Ethanol 70% Le Dakin Bétadine	1	0	1	0	1	0	0	0	3	No	4	0.8	Dakin Bétadine Eosine	0	0	1	0
2021-02-18T13:51:24.291+01:00	2021-02-18T14:27:21.074+01:00	13:51:24	14:27:21	00:35:57	Oui	41 à 50 ans	Féminin		Infirmier/ière		Nurse	UNIKIN	Néphrologie-Hémodialyse	Internal medicine		Jamais eu de formation	Jamais eu de formation	Hygiène des mains	1	0	0	0	0	0	0	0	0		95%	0		Eau de Javel 0.5% Le Dakin Bétadine Eosine	0	1	1	0	1	0	0	1	2	Yes	2	0.4	Eau de Javel 0.5% Dakin	0	1	1	0
2021-02-18T15:16:23.389+01:00	2021-02-18T15:51:39.313+01:00	15:16:23	15:51:39	00:35:16	Oui	41 à 50 ans	Masculin		Infirmier/ière		Nurse	UNIKIN	Médecine interne	Internal medicine		> 1 an	> 1 ans	Nettoyage des surfaces de soins	0	0	1	0	0	0	0	0	0		95%	0		Bétadine Eosine Glycérine	0	0	0	0	1	1	0	1	1	Yes	1	0.2	Ethanol 70% Eau de Javel 0.5% Dakin	1	1	1	0
2021-02-18T15:54:09.328+01:00	2021-02-18T16:18:20.459+01:00	15:54:09	16:18:20	00:24:11	Oui	31 à 40 ans	Féminin		Infirmier/ière		Nurse	UNIKIN	Médecine interne	Internal medicine		> 1 an	> 1 ans	Hygiène des mains	1	0	0	0	0	0	0	0	0		Aucune concentration ci-dessus n'est appropriée	0		Eau de Javel 0.5%	0	1	0	0	0	0	0	0	0	Yes	0	0	Ethanol 70% Eau de Javel 0.5% Isopropanol 70%	1	1	0	0
2021-02-18T16:21:17.967+01:00	2021-02-18T16:41:14.165+01:00	16:21:17	16:41:14	00:19:57	Oui	> 60 ans	Masculin		Pharmacien		Pharmacist and lab staff	UNIKIN	Médecine interne	Internal medicine		> 1 an	> 1 ans	Pansement des plaies Nettoyage des outils médicaux (ex. stéthoscopes, thermomètres) préparation des produits antiseptiques et désinfectants Approvisionnement des produits antiseptiques et désinfectants Hygiène des mains	1	1	0	0	1	1	1	0	0		70%	0.5		Eau de Javel 0.5% Le Dakin Bétadine Eosine Méthanol Ethanol 70%	1	1	1	1	1	0	0	1	3	Yes	3	0.6	Ethanol 70% Eau de Javel 0.5% Dakin Méthanol Bétadine	1	1	1	1
2021-02-22T11:11:45.225+01:00	2021-02-22T11:26:41.981+01:00	11:11:45	11:26:41	00:14:56	Oui	31 à 40 ans	Masculin		Médecin assistant junior		Medical doctors and students	UNIKIN	Anesthésie-Réanimation	Surgery		Jamais eu de formation	Jamais eu de formation	Hygiène des mains Pansement des plaies Antisepsie de la peau du malade Nettoyage des outils médicaux (ex. stéthoscopes, thermomètres)	1	1	0	1	1	0	0	0	0		Aucune concentration ci-dessus n'est appropriée	0		Le Dakin Bétadine Eosine	0	0	1	0	1	0	0	1	2	Yes	2	0.4	Eau de Javel 0.5% Ethanol 70% Eosine	1	1	0	0
2021-02-23T11:12:05.495+01:00	2021-02-23T11:57:11.104+01:00	11:12:05	11:57:11	00:45:06	Oui	41 à 50 ans	Féminin		Infirmier/ière		Nurse	UNIKIN	Gynécologie-Obstétrique	Maternity		Jamais eu de formation	Jamais eu de formation	Hygiène des mains Pansement des plaies Nettoyage des surfaces de soins Antisepsie de la peau du malade Nettoyage des outils médicaux (ex. stéthoscopes, thermomètres) préparation des produits antiseptiques et désinfectants Approvisionnement des produits antiseptiques et désinfectants Je ne les ai jamais utilisés Autre (spécifiez dans la page suivante)	1	1	1	1	1	1	1	1	1	Désinfection	50%	0		Bétadine Le Dakin	0	0	1	0	1	0	0	0	2	No	3	0.6	Eau de Javel 0.5%	0	1	0	0
2021-02-23T17:19:25.092+01:00	2021-02-23T18:06:08.361+01:00	17:19:25	18:06:08	00:46:43	Oui	41 à 50 ans	Féminin		Infirmier/ière		Nurse	UNIKIN	Pédiatrie hospitalisation	Pediatric		≤ 1 an	> 1 ans	Hygiène des mains Nettoyage des surfaces de soins Nettoyage des outils médicaux (ex. stéthoscopes, thermomètres) Antisepsie de la peau du malade	1	0	1	1	1	0	0	0	0		50%	0		Bétadine	0	0	0	0	1	0	0	0	1	No	2	0.4	Eau de Javel 0.5%	0	1	0	0
2021-02-23T18:07:14.315+01:00	2021-02-23T18:16:16.505+01:00	18:07:14	18:16:16	00:09:02	Oui	> 60 ans	Féminin		Infirmier/ière		Nurse	UNIKIN	Pédiatrie hospitalisation	Pediatric		Jamais eu de formation	Jamais eu de formation	Hygiène des mains Pansement des plaies Nettoyage des surfaces de soins Antisepsie de la peau du malade Nettoyage des outils médicaux (ex. stéthoscopes, thermomètres)	1	1	1	1	1	0	0	0	0		95%	0		Bétadine	0	0	0	0	1	0	0	0	1	No	2	0.4	Eau de Javel 0.5%	0	1	0	0
2021-02-24T14:40:28.202+01:00	2021-02-24T15:14:53.178+01:00	14:40:28	15:14:53	00:34:25	Oui	51 à 60 ans	Féminin		Infirmier/ière		Nurse	UNIKIN	Pédiatrie hospitalisation	Pediatric		Je ne me souviens plus	Je ne me souviens plus	Hygiène des mains Approvisionnement des produits antiseptiques et désinfectants Antisepsie de la peau du malade Nettoyage des outils médicaux (ex. stéthoscopes, thermomètres) préparation des produits antiseptiques et désinfectants Pansement des plaies Nettoyage des surfaces de soins	1	1	1	1	1	1	1	0	0		70%	0.5		Eau de Javel 0.5% Le Dakin Bétadine Eosine	0	1	1	0	1	0	0	1	2	Yes	2	0.4	Eau de Javel 0.5% Isopropanol 70%	0	1	0	0
2021-02-24T15:16:02.191+01:00	2021-02-24T15:34:47.659+01:00	15:16:02	15:34:47	00:18:45	Oui	31 à 40 ans	Féminin		Infirmier/ière		Nurse	UNIKIN	Pédiatrie hospitalisation	Pediatric		Je ne me souviens plus	> 1 ans	Hygiène des mains	1	0	0	0	0	0	0	0	0		50%	0		Eau de Javel 0.5% Bétadine	0	1	0	0	1	0	0	0	1	Yes	1	0.2	Eau de Javel 0.5%	0	1	0	0
2021-02-24T15:40:40.346+01:00	2021-02-24T16:09:34.279+01:00	15:40:40	16:09:34	00:28:54	Oui	> 60 ans	Masculin		Infirmier/ière		Nurse	UNIKIN	Pédiatrie hospitalisation	Pediatric		> 1 an	> 1 ans	Hygiène des mains Pansement des plaies Nettoyage des surfaces de soins Antisepsie de la peau du malade Nettoyage des outils médicaux (ex. stéthoscopes, thermomètres)	1	1	1	1	1	0	0	0	0		50%	0		Bétadine Le Dakin Eau de Javel 0.5% Eosine	0	1	1	0	1	0	0	1	2	Yes	2	0.4	Eau de Javel 0.5% Ethanol 70% Isopropanol 70% Eosine	1	1	0	0
2021-02-25T13:37:40.499+01:00	2021-02-25T14:02:32.883+01:00	13:37:40	14:02:32	00:24:52	Oui	> 60 ans	Masculin		Infirmier/ière		Nurse	UNIKIN	Autre spécialité	Other		≤ 1 an	Jamais eu de formation	Hygiène des mains Pansement des plaies	1	1	0	0	0	0	0	0	0		Je ne sais pas	0		Le Dakin Bétadine	0	0	1	0	1	0	0	0	2	No	3	0.6	Eau de Javel 0.5%	0	1	0	0
2021-03-01T13:40:01.658+01:00	2021-03-03T06:10:48.728+01:00	13:40:01	06:10:48	Invalid	Oui	31 à 40 ans	Féminin		Infirmier/ière		Nurse	UNIKIN	Médecine interne	Internal medicine		≤ 1 an	> 1 ans	Hygiène des mains Nettoyage des surfaces de soins Pansement des plaies Antisepsie de la peau du malade Nettoyage des outils médicaux (ex. stéthoscopes, thermomètres) préparation des produits antiseptiques et désinfectants Approvisionnement des produits antiseptiques et désinfectants	1	1	1	1	1	1	1	0	0		70%	0.5		Ethanol 70% Bétadine Isopropanol 70%	1	0	0	0	1	0	1	0	3	No	4	0.8	Eau de Javel 0.5% Ethanol 70% Bétadine	1	1	0	0
2021-03-03T06:11:16.606+01:00	2021-03-03T06:16:30.313+01:00	06:11:16	06:16:30	00:05:14	Oui	18 à 30 ans	Féminin		Médecin stagiaire		Medical doctors and students	UNIKIN	Gynécologie-Obstétrique	Maternity		≤ 1 an	Je ne me souviens plus	Hygiène des mains Pansement des plaies Nettoyage des surfaces de soins Antisepsie de la peau du malade préparation des produits antiseptiques et désinfectants Nettoyage des outils médicaux (ex. stéthoscopes, thermomètres) Approvisionnement des produits antiseptiques et désinfectants	1	1	1	1	1	1	1	0	0		95%	0		Ethanol 70% Le Dakin Bétadine Isopropanol 70% Eosine	1	0	1	0	1	0	1	1	4	Yes	4	0.8	Eau de Javel 0.5%	0	1	0	0
2021-03-05T18:49:01.480+01:00	2021-03-05T18:56:34.513+01:00	18:49:01	18:56:34	00:07:33	Oui	31 à 40 ans	Féminin		Infirmier/ière		Nurse	UNIKIN	Gynécologie-Obstétrique	Maternity		> 1 an	Je ne me souviens plus	Hygiène des mains Nettoyage des surfaces de soins Antisepsie de la peau du malade Nettoyage des outils médicaux (ex. stéthoscopes, thermomètres)	1	0	1	1	1	0	0	0	0		70%	0.5		Ethanol 70% Le Dakin Bétadine Glycérine	1	0	1	0	1	1	0	0	3	Yes	3	0.6	Eau de Javel 0.5%	0	1	0	0
2021-03-06T16:45:20.510+01:00	2021-03-06T16:52:18.066+01:00	16:45:20	16:52:18	00:06:58	Oui	31 à 40 ans	Féminin		Infirmier/ière		Nurse	UNIKIN	Autre (spécifiez dans la page suivante)	Other		Je ne me souviens plus	Je ne me souviens plus	Hygiène des mains Pansement des plaies Nettoyage des surfaces de soins Antisepsie de la peau du malade Nettoyage des outils médicaux (ex. stéthoscopes, thermomètres)	1	1	1	1	1	0	0	0	0		95%	0		Ethanol 70% Le Dakin Bétadine	1	0	1	0	1	0	0	0	3	No	4	0.8	Ethanol 70% Eau de Javel 0.5%	1	1	0	0
2021-03-10T12:06:23.482+01:00	2021-03-10T13:04:34.370+01:00	12:06:23	13:04:34	00:58:11	Oui	51 à 60 ans	Masculin		Infirmier/ière		Nurse	UNIKIN	Autre spécialité	Other		Je ne me souviens plus	Jamais eu de formation	Hygiène des mains Pansement des plaies Nettoyage des surfaces de soins Antisepsie de la peau du malade Nettoyage des outils médicaux (ex. stéthoscopes, thermomètres) Approvisionnement des produits antiseptiques et désinfectants	1	1	1	1	1	0	1	0	0		Je ne sais pas	0		Eau de Javel 0.5% Le Dakin Bétadine	0	1	1	0	1	0	0	0	2	Yes	2	0.4	Eau de Javel 0.5%	0	1	0	0
2021-03-10T13:11:53.663+01:00	2021-03-10T13:32:46.639+01:00	13:11:53	13:32:46	00:20:53	Oui	31 à 40 ans	Masculin		Médecin assistant senior		Medical doctors and students	UNIKIN	Autre spécialité	Other		≤ 1 an	≤ 1 an	Hygiène des mains Pansement des plaies Nettoyage des surfaces de soins Antisepsie de la peau du malade Nettoyage des outils médicaux (ex. stéthoscopes, thermomètres)	1	1	1	1	1	0	0	0	0		70%	0.5		Bétadine	0	0	0	0	1	0	0	0	1	No	2	0.4	Bétadine	0	0	0	0
2021-03-10T13:50:04.158+01:00	2021-03-10T14:19:03.350+01:00	13:50:04	14:19:03	00:28:59	Oui	18 à 30 ans	Masculin		Infirmier/ière		Nurse	UNIKIN	Autre spécialité	Other		Jamais eu de formation	Jamais eu de formation	Pansement des plaies Antisepsie de la peau du malade Hygiène des mains	1	1	0	1	0	0	0	0	0		95%	0		Le Dakin Eau de Javel 0.5% Bétadine	0	1	1	0	1	0	0	0	2	Yes	2	0.4	Dakin Bétadine	0	0	1	0
2021-03-19T10:46:29.083+01:00	2021-03-19T10:52:05.139+01:00	10:46:29	10:52:05	00:05:36	Oui	31 à 40 ans	Masculin		Infirmier/ière		Nurse	UNIKIN	Anesthésie-Réanimation	Surgery		> 1 an	Je ne me souviens plus	Hygiène des mains Nettoyage des surfaces de soins Antisepsie de la peau du malade Nettoyage des outils médicaux (ex. stéthoscopes, thermomètres)	1	0	1	1	1	0	0	0	0		95%	0		Ethanol 70% Bétadine	1	0	0	0	1	0	0	0	2	No	3	0.6	Ethanol 70% Eau de Javel 0.5%	1	1	0	0
2021-03-19T10:54:15.315+01:00	2021-03-19T11:02:04.039+01:00	10:54:15	11:02:04	00:07:49	Oui	41 à 50 ans	Masculin		Infirmier/ière		Nurse	UNIKIN	Anesthésie-Réanimation	Surgery		> 1 an	Je ne me souviens plus	Hygiène des mains Pansement des plaies Nettoyage des surfaces de soins Nettoyage des outils médicaux (ex. stéthoscopes, thermomètres) Antisepsie de la peau du malade préparation des produits antiseptiques et désinfectants	1	1	1	1	1	1	0	0	0		70%	0.5		Ethanol 70% Le Dakin Bétadine	1	0	1	0	1	0	0	0	3	No	4	0.8	Eau de Javel 0.5% Bétadine	0	1	0	0
2021-03-24T15:30:42.914+01:00	2021-03-24T15:55:02.344+01:00	15:30:42	15:55:02	00:24:20	Oui	31 à 40 ans	Féminin		Médecin assistant junior		Medical doctors and students	UNIKIN	Autre spécialité	Other		Jamais eu de formation	Jamais eu de formation	Hygiène des mains	1	0	0	0	0	0	0	0	0		95%	0		Eau de Javel 0.5% Le Dakin Bétadine	0	1	1	0	1	0	0	0	2	Yes	2	0.4	Eau de Javel 0.5%	0	1	0	0
2021-02-22T11:04:45.244+01:00	2021-02-22T11:30:35.705+01:00	11:04:45	11:30:35	00:25:50	Oui	31 à 40 ans	Féminin		Infirmier/ière		Nurse	UNIKIN	Anesthésie-Réanimation	Surgery		≤ 1 an	≤ 1 an	Hygiène des mains Nettoyage des surfaces de soins Nettoyage des outils médicaux (ex. stéthoscopes, thermomètres) Antisepsie de la peau du malade	1	0	1	1	1	0	0	0	0		Je ne sais pas	0		Eau de Javel 0.5% Le Dakin Bétadine Eosine	0	1	1	0	1	0	0	1	2	Yes	2	0.4	Dakin Eau de Javel 0.5% Ethanol 70% Glycérine	1	1	1	0
2021-02-22T14:19:17.653+01:00	2021-02-22T14:26:11.410+01:00	14:19:17	14:26:11	00:06:54	Oui	31 à 40 ans	Masculin		Médecin assistant junior		Medical doctors and students	UNIKIN	Anesthésie-Réanimation	Surgery		> 1 an	> 1 ans	Hygiène des mains	1	0	0	0	0	0	0	0	0		70%	0.5		Bétadine Le Dakin Eau de Javel 0.5%	0	1	1	0	1	0	0	0	2	Yes	2	0.4	Eau de Javel 0.5% Ethanol 70% Isopropanol 70%	1	1	0	0
2021-02-23T17:02:28.379+01:00	2021-02-23T18:14:31.590+01:00	17:02:28	18:14:31	01:12:03	Oui	> 60 ans	Masculin		Infirmier/ière		Nurse	UNIKIN	Urgence pédiatrique	Pediatric		Je ne me souviens plus	> 1 ans	Hygiène des mains	1	0	0	0	0	0	0	0	0		95%	0		Eau de Javel 0.5% Le Dakin Bétadine	0	1	1	0	1	0	0	0	2	Yes	2	0.4	Eau de Javel 0.5% Isopropanol 70%	0	1	0	0
2021-02-24T14:50:37.945+01:00	2021-03-06T16:51:58.319+01:00	14:50:37	16:51:58	Invalid	Oui	41 à 50 ans	Masculin		Infirmier/ière		Nurse	UNIKIN	Autre (spécifiez dans la page suivante)	Other		Jamais eu de formation	> 1 ans	Hygiène des mains Pansement des plaies Nettoyage des surfaces de soins Antisepsie de la peau du malade Nettoyage des outils médicaux (ex. stéthoscopes, thermomètres) Approvisionnement des produits antiseptiques et désinfectants	1	1	1	1	1	0	1	0	0		95%	0		Ethanol 70% Le Dakin Bétadine Isopropanol 70% Eosine	1	0	1	0	1	0	1	1	4	Yes	4	0.8	Ethanol 70% Eau de Javel 0.5% Bétadine	1	1	0	0
2021-03-10T12:09:37.079+01:00	2021-03-29T15:31:05.148+02:00	12:09:37	15:31:05	Invalid	Oui	41 à 50 ans	Masculin		Médecin assistant senior		Medical doctors and students	UNIKIN	Autre spécialité	Other		Jamais eu de formation	> 1 ans	Pansement des plaies Hygiène des mains	1	1	0	0	0	0	0	0	0		70%	0.5		Ethanol 70%	1	0	0	0	0	0	0	0	1	No	2	0.4	Bétadine	0	0	0	0
2021-03-29T15:40:10.292+02:00	2021-04-28T10:07:39.720+02:00	15:40:10	10:07:39	Invalid	Oui	18 à 30 ans	Masculin		Médecin assistant senior		Medical doctors and students	UNIKIN	Autre spécialité	Other		Jamais eu de formation	Je ne me souviens plus	Hygiène des mains Pansement des plaies Nettoyage des surfaces de soins Antisepsie de la peau du malade Nettoyage des outils médicaux (ex. stéthoscopes, thermomètres) préparation des produits antiseptiques et désinfectants	1	1	1	1	1	1	0	0	0		Je ne sais pas	0		Le Dakin Bétadine Ethanol 70%	1	0	1	0	1	0	0	0	3	No	4	0.8	Eau de Javel 0.5%	0	1	0	0
2021-04-28T10:08:42.752+02:00	2021-04-28T10:18:46.114+02:00	10:08:42	10:18:46	00:10:04	Oui	31 à 40 ans	Féminin		Technicien de surface		Auxiliary staff	UNIKIN	Chirurgie pédiatrique	Surgery		> 1 an	Je ne me souviens plus	Nettoyage des surfaces de soins	0	0	1	0	0	0	0	0	0		95%	0		Bétadine Ethanol 70%	1	0	0	0	1	0	0	0	2	No	3	0.6	Eau de Javel 0.5%	0	1	0	0
2021-04-28T15:47:09.509+02:00	2021-04-28T16:05:54.092+02:00	15:47:09	16:05:54	00:18:45	Oui	31 à 40 ans	Féminin		Pharmacien		Pharmacist and lab staff	UNIKIN	Pharmacie hospitalière	Pharmacy		Jamais eu de formation	Jamais eu de formation	Autre (spécifiez dans la page suivante)	0	0	0	0	0	0	0	0	1	Preparation de disinfectant	95%	0		Glycérine Eosine Bétadine Le Dakin	0	0	1	0	1	1	0	1	2	Yes	2	0.4	Eau de Javel 0.5% Ethanol 70%	1	1	0	0
2021-02-23T12:02:51.374+01:00	2021-02-23T12:47:34.398+01:00	12:02:51	12:47:34	00:44:43	Oui	> 60 ans	Féminin		Infirmier/ière		Nurse	UNIKIN	Gynécologie-Obstétrique	Maternity		Jamais eu de formation	Jamais eu de formation	Hygiène des mains Nettoyage des outils médicaux (ex. stéthoscopes, thermomètres) préparation des produits antiseptiques et désinfectants Approvisionnement des produits antiseptiques et désinfectants	1	0	0	0	1	1	1	0	0		70%	0.5		Le Dakin Bétadine Eosine	0	0	1	0	1	0	0	1	2	Yes	2	0.4	Eau de Javel 0.5% Isopropanol 70%	0	1	0	0
2021-02-23T14:56:20.847+01:00	2021-02-23T15:32:45.643+01:00	14:56:20	15:32:45	00:36:25	Oui	18 à 30 ans	Masculin		Médecin stagiaire		Medical doctors and students	UNIKIN	Autre (spécifiez dans la page suivante)	Other		Je ne me souviens plus	> 1 ans	Hygiène des mains Pansement des plaies Antisepsie de la peau du malade Nettoyage des outils médicaux (ex. stéthoscopes, thermomètres)	1	1	0	1	1	0	0	0	0		Je ne sais pas	0		Bétadine Le Dakin Eosine	0	0	1	0	1	0	0	1	2	Yes	2	0.4	Ethanol 70% Eau de Javel 0.5% Isopropanol 70%	1	1	0	0
2021-02-23T15:34:16.067+01:00	2021-02-23T15:51:30.380+01:00	15:34:16	15:51:30	00:17:14	Oui	18 à 30 ans	Féminin		Médecin stagiaire		Medical doctors and students	UNIKIN	Chirurgie pédiatrique	Surgery		Jamais eu de formation	Jamais eu de formation	Hygiène des mains Pansement des plaies Antisepsie de la peau du malade	1	1	0	1	0	0	0	0	0		Je ne sais pas	0		Le Dakin Bétadine Ethanol 70%	1	0	1	0	1	0	0	0	3	No	4	0.8	Eau de Javel 0.5%	0	1	0	0
2021-03-05T18:19:31.499+01:00	2021-03-05T18:28:17.325+01:00	18:19:31	18:28:17	00:08:46	Oui	31 à 40 ans	Féminin		Infirmier/ière		Nurse	UNIKIN	Gynécologie-Obstétrique	Maternity		≤ 1 an	> 1 ans	Hygiène des mains Nettoyage des surfaces de soins Antisepsie de la peau du malade Nettoyage des outils médicaux (ex. stéthoscopes, thermomètres) préparation des produits antiseptiques et désinfectants	1	0	1	1	1	1	0	0	0		70%	0.5		Ethanol 70% Bétadine	1	0	0	0	1	0	0	0	2	No	3	0.6	Eau de Javel 0.5% Ethanol 70%	1	1	0	0
2021-03-05T19:06:06.619+01:00	2021-03-05T19:10:17.810+01:00	19:06:06	19:10:17	00:04:11	Oui	31 à 40 ans	Masculin		Médecin assistant senior		Medical doctors and students	UNIKIN	Gynécologie-Obstétrique	Maternity		> 1 an	> 1 ans	Hygiène des mains Pansement des plaies Nettoyage des surfaces de soins Nettoyage des outils médicaux (ex. stéthoscopes, thermomètres) Antisepsie de la peau du malade préparation des produits antiseptiques et désinfectants	1	1	1	1	1	1	0	0	0		95%	0		Ethanol 70% Le Dakin Méthanol Bétadine Isopropanol 70% Eosine	1	0	1	1	1	0	1	1	4	Yes	4	0.8	Eau de Javel 0.5% Bétadine	0	1	0	0
2021-03-24T13:57:43.796+01:00	2021-03-24T14:13:26.405+01:00	13:57:43	14:13:26	00:15:43	Oui	41 à 50 ans	Masculin		Médecin spécialiste		Medical doctors and students	UNIKIN	Autre (spécifiez dans la page suivante)	Other		≤ 1 an	≤ 1 an	Hygiène des mains Pansement des plaies Antisepsie de la peau du malade	1	1	0	1	0	0	0	0	0		70%	0.5		Bétadine Eosine Le Dakin	0	0	1	0	1	0	0	1	2	Yes	2	0.4	Eau de Javel 0.5% Ethanol 70%	1	1	0	0
2021-03-26T13:05:57.167+01:00	2021-03-26T13:58:55.517+01:00	13:05:57	13:58:55	00:52:58	Oui	31 à 40 ans	Masculin		Médecin assistant senior		Medical doctors and students	UNIKIN	Néonatologie	Pediatric		> 1 an	> 1 ans	Hygiène des mains préparation des produits antiseptiques et désinfectants Antisepsie de la peau du malade Nettoyage des surfaces de soins	1	0	1	1	0	1	0	0	0		95%	0		Eau de Javel 0.5% Ethanol 70% Le Dakin Méthanol Bétadine Isopropanol 70%	1	1	1	1	1	0	1	0	4	Yes	4	0.8	Ethanol 70% Eau de Javel 0.5% Isopropanol 70%	1	1	0	0
2021-04-12T15:17:26.554+02:00	2021-04-12T15:29:43.480+02:00	15:17:26	15:29:43	00:12:17	Oui	31 à 40 ans	Masculin		Médecin spécialiste		Medical doctors and students	UNIKIN	Gynécologie-Obstétrique	Maternity		Jamais eu de formation	Jamais eu de formation	Hygiène des mains Pansement des plaies Antisepsie de la peau du malade	1	1	0	1	0	0	0	0	0		95%	0		Bétadine Eosine Le Dakin	0	0	1	0	1	0	0	1	2	Yes	2	0.4	Eau de Javel 0.5%	0	1	0	0
2021-04-19T15:41:55.497+02:00	2021-04-19T16:15:11.942+02:00	15:41:55	16:15:11	00:33:16	Oui	41 à 50 ans	Féminin		Infirmier/ière		Nurse	UNIKIN	Autre (spécifiez dans la page suivante)	Other		Je ne me souviens plus	Je ne me souviens plus	Hygiène des mains Pansement des plaies Nettoyage des surfaces de soins	1	1	1	0	0	0	0	0	0		70%	0.5		Glycérine Eosine Le Dakin Bétadine	0	0	1	0	1	1	0	1	2	Yes	2	0.4	Eau de Javel 0.5% Isopropanol 70% Glycérine Ethanol 70% Méthanol	1	1	0	1
2021-04-20T13:32:46.859+02:00	2021-04-20T13:46:24.006+02:00	13:32:46	13:46:24	00:13:38	Oui	31 à 40 ans	Masculin		Médecin assistant senior		Medical doctors and students	UNIKIN	Chirurgie pédiatrique	Surgery		Jamais eu de formation	Jamais eu de formation	Hygiène des mains	1	0	0	0	0	0	0	0	0		50%	0		Eau de Javel 0.5% Le Dakin Bétadine Isopropanol 70% Eosine	0	1	1	0	1	0	1	1	3	Yes	3	0.6	Eau de Javel 0.5% Ethanol 70%	1	1	0	0
2021-04-25T11:00:06.196+02:00	2021-04-25T11:03:59.784+02:00	11:00:06	11:03:59	00:03:53	Oui	31 à 40 ans	Féminin		Technicien de surface		Auxiliary staff	UNIKIN	Autre (spécifiez dans la page suivante)	Other		Jamais eu de formation	Jamais eu de formation	Nettoyage des surfaces de soins	0	0	1	0	0	0	0	0	0		Je ne sais pas	0		Bétadine	0	0	0	0	1	0	0	0	1	No	2	0.4	Eau de Javel 0.5%	0	1	0	0
2021-04-28T10:04:19.616+02:00	2021-04-28T10:12:29.907+02:00	10:04:19	10:12:29	00:08:10	Oui	31 à 40 ans	Féminin		Technicien de surface		Auxiliary staff	UNIKIN	Gynécologie-Obstétrique	Maternity		Je ne me souviens plus	Jamais eu de formation	Nettoyage des surfaces de soins Hygiène des mains	1	0	1	0	0	0	0	0	0		Je ne sais pas	0		Bétadine	0	0	0	0	1	0	0	0	1	No	2	0.4	Eau de Javel 0.5%	0	1	0	0
2021-04-28T13:10:22.254+02:00	2021-04-28T13:19:23.656+02:00	13:10:22	13:19:23	00:09:01	Oui	41 à 50 ans	Masculin		Technicien de surface		Auxiliary staff	UNIKIN	Gynécologie-Obstétrique	Maternity		> 1 an	Jamais eu de formation	Nettoyage des surfaces de soins Hygiène des mains	1	0	1	0	0	0	0	0	0		95%	0		Bétadine	0	0	0	0	1	0	0	0	1	No	2	0.4	Eau de Javel 0.5%	0	1	0	0
2021-04-28T13:47:55.614+02:00	2021-04-28T13:55:41.516+02:00	13:47:55	13:55:41	00:07:46	Oui	31 à 40 ans	Masculin		Technicien de surface		Auxiliary staff	UNIKIN	Gynécologie-Obstétrique	Maternity		Je ne me souviens plus	Jamais eu de formation	Nettoyage des surfaces de soins Hygiène des mains	1	0	1	0	0	0	0	0	0		70%	0.5		Le Dakin Bétadine	0	0	1	0	1	0	0	0	2	No	3	0.6	Eau de Javel 0.5%	0	1	0	0
2021-02-23T11:14:57.200+01:00	2021-02-23T11:41:06.691+01:00	11:14:57	11:41:06	00:26:09	Oui	41 à 50 ans	Féminin		Infirmier/ière		Nurse	UNIKIN	Gynécologie-Obstétrique	Maternity		Jamais eu de formation	> 1 ans	Hygiène des mains Pansement des plaies Nettoyage des surfaces de soins Antisepsie de la peau du malade Nettoyage des outils médicaux (ex. stéthoscopes, thermomètres) préparation des produits antiseptiques et désinfectants Approvisionnement des produits antiseptiques et désinfectants	1	1	1	1	1	1	1	0	0		Je ne sais pas	0		Ethanol 70% Le Dakin Bétadine	1	0	1	0	1	0	0	0	3	No	4	0.8	Eau de Javel 0.5%	0	1	0	0
2021-02-23T11:41:14.226+01:00	2021-02-23T12:00:48.454+01:00	11:41:14	12:00:48	00:19:34	Oui	41 à 50 ans	Féminin		Infirmier/ière		Nurse	UNIKIN	Gynécologie-Obstétrique	Maternity		> 1 an	≤ 1 an	Hygiène des mains Nettoyage des surfaces de soins Antisepsie de la peau du malade Nettoyage des outils médicaux (ex. stéthoscopes, thermomètres) préparation des produits antiseptiques et désinfectants	1	0	1	1	1	1	0	0	0		95%	0		Ethanol 70% Eau de Javel 0.5% Bétadine	1	1	0	0	1	0	0	0	2	Yes	2	0.4	Eau de Javel 0.5%	0	1	0	0
2021-02-23T12:02:35.152+01:00	2021-02-23T12:39:34.087+01:00	12:02:35	12:39:34	00:36:59	Oui	41 à 50 ans	Féminin		Infirmier/ière		Nurse	UNIKIN	Gynécologie-Obstétrique	Maternity		Je ne me souviens plus	Je ne me souviens plus	Hygiène des mains Antisepsie de la peau du malade Nettoyage des outils médicaux (ex. stéthoscopes, thermomètres) Approvisionnement des produits antiseptiques et désinfectants	1	0	0	1	1	0	1	0	0		50%	0		Ethanol 70% Isopropanol 70%	1	0	0	0	0	0	1	0	2	No	3	0.6	Ethanol 70% Isopropanol 70%	1	0	0	0
2021-02-23T14:34:12.113+01:00	2021-02-23T15:12:21.032+01:00	14:34:12	15:12:21	00:38:09	Oui	31 à 40 ans	Féminin		Infirmier/ière		Nurse	UNIKIN	Urgence pédiatrique	Pediatric		Jamais eu de formation	Jamais eu de formation	Pansement des plaies	0	1	0	0	0	0	0	0	0		70%	0.5		Ethanol 70% Bétadine Isopropanol 70% Eosine	1	0	0	0	1	0	1	1	3	Yes	3	0.6	Ethanol 70% Eau de Javel 0.5% Glycérine	1	1	0	0
2021-02-23T15:14:31.327+01:00	2021-02-23T15:32:33.907+01:00	15:14:31	15:32:33	00:18:02	Oui	18 à 30 ans	Masculin		Médecin stagiaire		Medical doctors and students	UNIKIN	Urgence traumatologique	Pediatric		> 1 an	≤ 1 an	Hygiène des mains Pansement des plaies Nettoyage des surfaces de soins Antisepsie de la peau du malade Nettoyage des outils médicaux (ex. stéthoscopes, thermomètres)	1	1	1	1	1	0	0	0	0		70%	0.5		Le Dakin Bétadine	0	0	1	0	1	0	0	0	2	No	3	0.6	Eau de Javel 0.5% Bétadine	0	1	0	0
2021-02-23T15:34:01.381+01:00	2021-02-23T15:53:45.465+01:00	15:34:01	15:53:45	00:19:44	Oui	18 à 30 ans	Masculin		Médecin stagiaire		Medical doctors and students	UNIKIN	Chirurgie pédiatrique	Surgery		Jamais eu de formation	Jamais eu de formation	Hygiène des mains Pansement des plaies Nettoyage des surfaces de soins Antisepsie de la peau du malade Nettoyage des outils médicaux (ex. stéthoscopes, thermomètres)	1	1	1	1	1	0	0	0	0		Je ne sais pas	0		Ethanol 70%	1	0	0	0	0	0	0	0	1	No	2	0.4	Ethanol 70% Eosine Méthanol Isopropanol 70%	1	0	0	1
2021-03-05T18:19:27.467+01:00	2021-03-05T18:28:54.287+01:00	18:19:27	18:28:54	00:09:27	Oui	41 à 50 ans	Féminin		Infirmier/ière		Nurse	UNIKIN	Gynécologie-Obstétrique	Maternity		≤ 1 an	Je ne me souviens plus	Hygiène des mains Nettoyage des surfaces de soins Antisepsie de la peau du malade Nettoyage des outils médicaux (ex. stéthoscopes, thermomètres) Approvisionnement des produits antiseptiques et désinfectants	1	0	1	1	1	0	1	0	0		70%	0.5		Ethanol 70% Bétadine	1	0	0	0	1	0	0	0	2	No	3	0.6	Eau de Javel 0.5%	0	1	0	0
2021-03-05T18:58:34.994+01:00	2021-03-05T19:05:43.877+01:00	18:58:34	19:05:43	00:07:09	Oui	41 à 50 ans	Féminin		Infirmier/ière		Nurse	UNIKIN	Gynécologie-Obstétrique	Maternity		Je ne me souviens plus	Jamais eu de formation	Hygiène des mains Nettoyage des surfaces de soins Antisepsie de la peau du malade Nettoyage des outils médicaux (ex. stéthoscopes, thermomètres) Approvisionnement des produits antiseptiques et désinfectants	1	0	1	1	1	0	1	0	0		70%	0.5		Ethanol 70% Le Dakin Bétadine Isopropanol 70%	1	0	1	0	1	0	1	0	4	No	5	1	Eau de Javel 0.5% Bétadine	0	1	0	0
2021-03-09T15:51:39.993+01:00	2021-03-09T16:27:07.445+01:00	15:51:39	16:27:07	00:35:28	Oui	51 à 60 ans	Féminin		Infirmier/ière		Nurse	UNIKIN	Néonatologie	Pediatric		Jamais eu de formation	Jamais eu de formation	Hygiène des mains Nettoyage des outils médicaux (ex. stéthoscopes, thermomètres)	1	0	0	0	1	0	0	0	0		70%	0.5		Ethanol 70% Eau de Javel 0.5%	1	1	0	0	0	0	0	0	1	Yes	1	0.2	Ethanol 70% Eau de Javel 0.5%	1	1	0	0
2021-03-09T18:50:51.171+01:00	2021-03-09T19:46:37.204+01:00	18:50:51	19:46:37	00:55:46	Oui	31 à 40 ans	Masculin		Infirmier/ière		Nurse	UNIKIN	Néonatologie	Pediatric		≤ 1 an	≤ 1 an	Hygiène des mains préparation des produits antiseptiques et désinfectants Approvisionnement des produits antiseptiques et désinfectants Nettoyage des outils médicaux (ex. stéthoscopes, thermomètres) Antisepsie de la peau du malade Nettoyage des surfaces de soins Pansement des plaies	1	1	1	1	1	1	1	0	0		95%	0		Eau de Javel 0.5% Le Dakin Bétadine Glycérine Eosine	0	1	1	0	1	1	0	1	2	Yes	2	0.4	Dakin Bétadine Glycérine Eosine	0	0	1	0
2021-03-10T09:35:25.504+01:00	2021-03-10T10:07:12.260+01:00	09:35:25	10:07:12	00:31:47	Oui	31 à 40 ans	Masculin		Médecin spécialiste		Medical doctors and students	UNIKIN	Néonatologie	Pediatric		> 1 an	> 1 ans	Hygiène des mains Nettoyage des surfaces de soins Nettoyage des outils médicaux (ex. stéthoscopes, thermomètres)	1	0	1	0	1	0	0	0	0		70%	0.5		Ethanol 70% Le Dakin Bétadine Eosine	1	0	1	0	1	0	0	1	3	Yes	3	0.6	Eau de Javel 0.5% Méthanol Isopropanol 70%	0	1	0	1
2021-03-12T12:40:09.667+01:00	2021-03-12T13:07:55.834+01:00	12:40:09	13:07:55	00:27:46	Oui	> 60 ans	Féminin		Infirmier/ière		Nurse	UNIKIN	Néonatologie	Pediatric		> 1 an	≤ 1 an	Hygiène des mains Pansement des plaies Nettoyage des outils médicaux (ex. stéthoscopes, thermomètres) Nettoyage des surfaces de soins	1	1	1	0	1	0	0	0	0		70%	0.5		Bétadine Eosine Le Dakin	0	0	1	0	1	0	0	1	2	Yes	2	0.4	Eau de Javel 0.5%	0	1	0	0
2021-03-13T14:59:09.529+01:00	2021-03-13T15:12:56.786+01:00	14:59:09	15:12:56	00:13:47	Oui	31 à 40 ans	Féminin		Infirmier/ière		Nurse	UNIKIN	Néonatologie	Pediatric		> 1 an	Je ne me souviens plus	Hygiène des mains Pansement des plaies Nettoyage des surfaces de soins Antisepsie de la peau du malade Nettoyage des outils médicaux (ex. stéthoscopes, thermomètres)	1	1	1	1	1	0	0	0	0		95%	0		Ethanol 70% Le Dakin Bétadine Eosine	1	0	1	0	1	0	0	1	3	Yes	3	0.6	Ethanol 70% Eau de Javel 0.5%	1	1	0	0
2021-03-13T15:13:28.660+01:00	2021-03-13T15:31:29.619+01:00	15:13:28	15:31:29	00:18:01	Oui	41 à 50 ans	Féminin		Infirmier/ière		Nurse	UNIKIN	Pédiatrie hospitalisation	Pediatric		> 1 an	> 1 ans	Hygiène des mains Nettoyage des surfaces de soins Antisepsie de la peau du malade Nettoyage des outils médicaux (ex. stéthoscopes, thermomètres) préparation des produits antiseptiques et désinfectants	1	0	1	1	1	1	0	0	0		70%	0.5		Ethanol 70% Le Dakin Bétadine	1	0	1	0	1	0	0	0	3	No	4	0.8	Eau de Javel 0.5% Méthanol	0	1	0	1
2021-03-14T10:24:12.392+01:00	2021-03-14T10:38:59.218+01:00	10:24:12	10:38:59	00:14:47	Oui	31 à 40 ans	Masculin		Infirmier/ière		Nurse	UNIKIN	Autre (spécifiez dans la page suivante)	Other		> 1 an	Je ne me souviens plus	Hygiène des mains Pansement des plaies Nettoyage des surfaces de soins Antisepsie de la peau du malade préparation des produits antiseptiques et désinfectants Nettoyage des outils médicaux (ex. stéthoscopes, thermomètres)	1	1	1	1	1	1	0	0	0		95%	0		Ethanol 70% Le Dakin Bétadine Eosine	1	0	1	0	1	0	0	1	3	Yes	3	0.6	Eau de Javel 0.5% Bétadine	0	1	0	0
2021-03-23T10:47:06.349+01:00	2021-03-23T13:01:08.183+01:00	10:47:06	13:01:08	02:14:02	Oui	31 à 40 ans	Masculin		Médecin spécialiste		Medical doctors and students	UNIKIN	Gynécologie-Obstétrique	Maternity		Je ne me souviens plus	Je ne me souviens plus	Antisepsie de la peau du malade Hygiène des mains	1	0	0	1	0	0	0	0	0		95%	0		Bétadine Le Dakin Ethanol 70%	1	0	1	0	1	0	0	0	3	No	4	0.8	Eau de Javel 0.5% Ethanol 70%	1	1	0	0
2021-03-28T17:04:14.705+02:00	2021-03-28T17:14:27.347+02:00	17:04:14	17:14:27	00:10:13	Oui	18 à 30 ans	Masculin		Technicien de surface		Auxiliary staff	UNIKIN	Gynécologie-Obstétrique	Maternity		> 1 an	Je ne me souviens plus	Hygiène des mains Nettoyage des surfaces de soins Nettoyage des outils médicaux (ex. stéthoscopes, thermomètres)	1	0	1	0	1	0	0	0	0		95%	0		Ethanol 70% Eau de Javel 0.5% Bétadine	1	1	0	0	1	0	0	0	2	Yes	2	0.4	Eau de Javel 0.5%	0	1	0	0
2021-04-19T15:43:28.305+02:00	2021-04-19T16:03:11.206+02:00	15:43:28	16:03:11	00:19:43	Oui	41 à 50 ans	Féminin		Technicien de surface		Auxiliary staff	UNIKIN	Autre (spécifiez dans la page suivante)	Other		Je ne me souviens plus	Jamais eu de formation	Nettoyage des surfaces de soins	0	0	1	0	0	0	0	0	0		Je ne sais pas	0		Ethanol 70% Eau de Javel 0.5%	1	1	0	0	0	0	0	0	1	Yes	1	0.2	Eau de Javel 0.5%	0	1	0	0
2021-04-19T16:03:33.438+02:00	2021-04-19T16:43:32.280+02:00	16:03:33	16:43:32	00:39:59	Oui	41 à 50 ans	Féminin		Infirmier/ière		Nurse	UNIKIN	Autre (spécifiez dans la page suivante)	Other		Jamais eu de formation	Jamais eu de formation	Hygiène des mains Pansement des plaies Nettoyage des outils médicaux (ex. stéthoscopes, thermomètres)	1	1	0	0	1	0	0	0	0		70%	0.5		Ethanol 70% Le Dakin Bétadine Eosine	1	0	1	0	1	0	0	1	3	Yes	3	0.6	Eau de Javel 0.5% Méthanol Isopropanol 70%	0	1	0	1
2021-04-19T16:45:50.779+02:00	2021-04-19T18:33:19.041+02:00	16:45:50	18:33:19	01:47:29	Oui	18 à 30 ans	Masculin		Médecin assistant senior		Medical doctors and students	UNIKIN	Chirurgie pédiatrique	Surgery		≤ 1 an	≤ 1 an	Hygiène des mains Pansement des plaies Nettoyage des surfaces de soins Antisepsie de la peau du malade Nettoyage des outils médicaux (ex. stéthoscopes, thermomètres)	1	1	1	1	1	0	0	0	0		50%	0		Ethanol 70% Eau de Javel 0.5% Bétadine	1	1	0	0	1	0	0	0	2	Yes	2	0.4	Ethanol 70%	1	0	0	0
2021-02-23T12:02:27.878+01:00	2021-02-23T12:54:41.133+01:00	12:02:27	12:54:41	00:52:14	Oui	51 à 60 ans	Féminin		Infirmier/ière		Nurse	UNIKIN	Gynécologie-Obstétrique	Maternity		Je ne me souviens plus	Je ne me souviens plus	Hygiène des mains Pansement des plaies Nettoyage des surfaces de soins Nettoyage des outils médicaux (ex. stéthoscopes, thermomètres) Antisepsie de la peau du malade	1	1	1	1	1	0	0	0	0		Je ne sais pas	0		Le Dakin Bétadine Eosine Eau de Javel 0.5%	0	1	1	0	1	0	0	1	2	Yes	2	0.4	Isopropanol 70% Ethanol 70% Méthanol	1	0	0	1
2021-02-23T14:33:56.159+01:00	2021-02-23T14:59:13.266+01:00	14:33:56	14:59:13	00:25:17	Oui	31 à 40 ans	Féminin		Infirmier/ière		Nurse	UNIKIN	Chirurgie pédiatrique	Surgery		Jamais eu de formation	Jamais eu de formation	Antisepsie de la peau du malade	0	0	0	1	0	0	0	0	0		70%	0.5		Ethanol 70% Eau de Javel 0.5% Bétadine Le Dakin Eosine	1	1	1	0	1	0	0	1	3	Yes	3	0.6	Eau de Javel 0.5%	0	1	0	0
2021-02-23T15:14:50.108+01:00	2021-02-23T15:30:10.791+01:00	15:14:50	15:30:10	00:15:20	Oui	18 à 30 ans	Féminin		Stagiaire	Stagiaire	Medical doctors and students	UNIKIN	Orthopedie	Surgery	Orthopedie	≤ 1 an	> 1 ans	Hygiène des mains Pansement des plaies Nettoyage des surfaces de soins Antisepsie de la peau du malade préparation des produits antiseptiques et désinfectants Nettoyage des outils médicaux (ex. stéthoscopes, thermomètres)	1	1	1	1	1	1	0	0	0		70%	0.5		Ethanol 70% Le Dakin Méthanol Bétadine	1	0	1	1	1	0	0	0	3	Yes	3	0.6	Eau de Javel 0.5%	0	1	0	0
2021-02-23T15:34:23.073+01:00	2021-02-23T15:46:59.711+01:00	15:34:23	15:46:59	00:12:36	Oui	18 à 30 ans	Masculin		Médecin stagiaire		Medical doctors and students	UNIKIN	Chirurgie pédiatrique	Surgery		Jamais eu de formation	Jamais eu de formation	Nettoyage des surfaces de soins Hygiène des mains	1	0	1	0	0	0	0	0	0		95%	0		Ethanol 70% Le Dakin Bétadine	1	0	1	0	1	0	0	0	3	No	4	0.8	Bétadine Ethanol 70%	1	0	0	0
2021-02-23T16:05:05.600+01:00	2021-02-23T16:24:47.464+01:00	16:05:05	16:24:47	00:19:42	Oui	51 à 60 ans	Masculin		Infirmier/ière		Nurse	UNIKIN	Urgence traumatologique	Surgery		> 1 an	≤ 1 an	Hygiène des mains Pansement des plaies Nettoyage des surfaces de soins Nettoyage des outils médicaux (ex. stéthoscopes, thermomètres)	1	1	1	0	1	0	0	0	0		95%	0		Bétadine Eau de Javel 0.5% Ethanol 70%	1	1	0	0	1	0	0	0	2	Yes	2	0.4	Eau de Javel 0.5% Ethanol 70%	1	1	0	0
2021-02-23T16:32:10.159+01:00	2021-02-23T16:56:23.090+01:00	16:32:10	16:56:23	00:24:13	Oui	31 à 40 ans	Masculin		Médecin assistant senior		Medical doctors and students	UNIKIN	Urgence traumatologique	Surgery		> 1 an	> 1 ans	Hygiène des mains Pansement des plaies Nettoyage des surfaces de soins Antisepsie de la peau du malade Nettoyage des outils médicaux (ex. stéthoscopes, thermomètres) préparation des produits antiseptiques et désinfectants	1	1	1	1	1	1	0	0	0		70%	0.5		Bétadine	0	0	0	0	1	0	0	0	1	No	2	0.4	Eau de Javel 0.5%	0	1	0	0
2021-03-01T14:09:07.412+01:00	2021-03-01T14:22:31.248+01:00	14:09:07	14:22:31	00:13:24	Oui	31 à 40 ans	Féminin		Médecin spécialiste		Medical doctors and students	UNIKIN	Autre (spécifiez dans la page suivante)	Other		Jamais eu de formation	Jamais eu de formation	Hygiène des mains Pansement des plaies Nettoyage des surfaces de soins Nettoyage des outils médicaux (ex. stéthoscopes, thermomètres) Antisepsie de la peau du malade	1	1	1	1	1	0	0	0	0		95%	0		Eau de Javel 0.5% Le Dakin Bétadine Ethanol 70%	1	1	1	0	1	0	0	0	3	Yes	3	0.6	Eau de Javel 0.5% Ethanol 70% Isopropanol 70%	1	1	0	0
2021-03-28T17:03:58.720+02:00	2021-03-28T17:14:33.230+02:00	17:03:58	17:14:33	00:10:35	Oui	31 à 40 ans	Masculin		Technicien de surface		Auxiliary staff	UNIKIN	Gynécologie-Obstétrique	Maternity		> 1 an	> 1 ans	Hygiène des mains Nettoyage des surfaces de soins Nettoyage des outils médicaux (ex. stéthoscopes, thermomètres)	1	0	1	0	1	0	0	0	0		95%	0		Ethanol 70% Eau de Javel 0.5% Bétadine	1	1	0	0	1	0	0	0	2	Yes	2	0.4	Eau de Javel 0.5%	0	1	0	0
2021-03-01T14:33:45.222+01:00	2021-03-01T14:44:14.412+01:00	14:33:45	14:44:14	00:10:29	Oui	31 à 40 ans	Masculin		Médecin spécialiste		Medical doctors and students	UNIKIN	Médecine interne	Internal medicine		> 1 an	≤ 1 an	Hygiène des mains Pansement des plaies Nettoyage des surfaces de soins Antisepsie de la peau du malade Nettoyage des outils médicaux (ex. stéthoscopes, thermomètres) préparation des produits antiseptiques et désinfectants Approvisionnement des produits antiseptiques et désinfectants	1	1	1	1	1	1	1	0	0		Je ne sais pas	0		Bétadine Le Dakin	0	0	1	0	1	0	0	0	2	No	3	0.6	Eau de Javel 0.5% Ethanol 70%	1	1	0	0
2021-03-01T17:38:08.717+01:00	2021-03-01T17:40:46.134+01:00	17:38:08	17:40:46	00:02:38	Oui	51 à 60 ans	Masculin		Technicien de surface		Auxiliary staff	UNIKIN	Gynécologie-Obstétrique	Maternity		Jamais eu de formation	Je ne me souviens plus	Nettoyage des surfaces de soins	0	0	1	0	0	0	0	0	0		Je ne sais pas	0		Ethanol 70% Eau de Javel 0.5%	1	1	0	0	0	0	0	0	1	Yes	1	0.2	Eau de Javel 0.5%	0	1	0	0
2021-03-03T05:53:10.396+01:00	2021-03-03T05:56:11.683+01:00	05:53:10	05:56:11	00:03:01	Oui	31 à 40 ans	Féminin		Infirmier/ière		Nurse	UNIKIN	Médecine interne	Internal medicine		Je ne me souviens plus	Je ne me souviens plus	Pansement des plaies Hygiène des mains Nettoyage des surfaces de soins Antisepsie de la peau du malade Nettoyage des outils médicaux (ex. stéthoscopes, thermomètres) préparation des produits antiseptiques et désinfectants Approvisionnement des produits antiseptiques et désinfectants	1	1	1	1	1	1	1	0	0		50%	0		Ethanol 70% Le Dakin Bétadine	1	0	1	0	1	0	0	0	3	No	4	0.8	Eau de Javel 0.5% Bétadine	0	1	0	0
2021-03-03T05:56:15.385+01:00	2021-03-03T05:59:18.787+01:00	05:56:15	05:59:18	00:03:03	Oui	51 à 60 ans	Féminin		Infirmier/ière		Nurse	UNIKIN	Médecine interne	Internal medicine		> 1 an	> 1 ans	Hygiène des mains Nettoyage des surfaces de soins Antisepsie de la peau du malade Nettoyage des outils médicaux (ex. stéthoscopes, thermomètres) préparation des produits antiseptiques et désinfectants	1	0	1	1	1	1	0	0	0		70%	0.5		Ethanol 70% Le Dakin Bétadine	1	0	1	0	1	0	0	0	3	No	4	0.8	Eau de Javel 0.5% Ethanol 70% Bétadine	1	1	0	0
2021-03-03T05:59:36.405+01:00	2021-03-03T06:03:15.580+01:00	05:59:36	06:03:15	00:03:39	Oui	31 à 40 ans	Masculin		Infirmier/ière		Nurse	UNIKIN	Chirurgie pédiatrique	Surgery		> 1 an	> 1 ans	Pansement des plaies Hygiène des mains Nettoyage des surfaces de soins Antisepsie de la peau du malade Nettoyage des outils médicaux (ex. stéthoscopes, thermomètres) préparation des produits antiseptiques et désinfectants Approvisionnement des produits antiseptiques et désinfectants	1	1	1	1	1	1	1	0	0		95%	0		Ethanol 70% Le Dakin Bétadine Eosine	1	0	1	0	1	0	0	1	3	Yes	3	0.6	Ethanol 70% Eau de Javel 0.5% Bétadine Isopropanol 70%	1	1	0	0
2021-03-03T06:11:34.128+01:00	2021-03-03T06:16:29.289+01:00	06:11:34	06:16:29	00:04:55	Oui	18 à 30 ans	Masculin		Médecin stagiaire		Medical doctors and students	UNIKIN	Gynécologie-Obstétrique	Maternity		≤ 1 an	Jamais eu de formation	Hygiène des mains Pansement des plaies Nettoyage des surfaces de soins Antisepsie de la peau du malade Nettoyage des outils médicaux (ex. stéthoscopes, thermomètres) préparation des produits antiseptiques et désinfectants	1	1	1	1	1	1	0	0	0		50%	0		Ethanol 70% Le Dakin Méthanol	1	0	1	1	0	0	0	0	2	Yes	2	0.4	Ethanol 70% Eau de Javel 0.5% Bétadine	1	1	0	0
2021-03-03T18:17:23.594+01:00	2021-03-03T18:23:38.782+01:00	18:17:23	18:23:38	00:06:15	Oui	31 à 40 ans	Féminin		Infirmier/ière		Nurse	UNIKIN	Gynécologie-Obstétrique	Maternity		> 1 an	> 1 ans	Hygiène des mains Pansement des plaies Nettoyage des surfaces de soins Antisepsie de la peau du malade Nettoyage des outils médicaux (ex. stéthoscopes, thermomètres) préparation des produits antiseptiques et désinfectants	1	1	1	1	1	1	0	0	0		95%	0		Ethanol 70% Le Dakin Bétadine Eosine	1	0	1	0	1	0	0	1	3	Yes	3	0.6	Eau de Javel 0.5% Bétadine	0	1	0	0
2021-03-05T12:46:26.809+01:00	2021-03-05T12:51:29.853+01:00	12:46:26	12:51:29	00:05:03	Oui	31 à 40 ans	Masculin		Médecin spécialiste		Medical doctors and students	UNIKIN	Gynécologie-Obstétrique	Maternity		> 1 an	> 1 ans	Hygiène des mains Pansement des plaies Nettoyage des surfaces de soins Antisepsie de la peau du malade Nettoyage des outils médicaux (ex. stéthoscopes, thermomètres) préparation des produits antiseptiques et désinfectants	1	1	1	1	1	1	0	0	0		95%	0		Ethanol 70% Méthanol Isopropanol 70%	1	0	0	1	0	0	1	0	2	Yes	2	0.4	Eau de Javel 0.5% Ethanol 70% Bétadine	1	1	0	0
2021-03-05T18:38:53.769+01:00	2021-03-05T18:48:15.082+01:00	18:38:53	18:48:15	00:09:22	Oui	31 à 40 ans	Féminin		Infirmier/ière		Nurse	UNIKIN	Gynécologie-Obstétrique	Maternity		> 1 an	> 1 ans	Hygiène des mains Nettoyage des surfaces de soins Antisepsie de la peau du malade Nettoyage des outils médicaux (ex. stéthoscopes, thermomètres) Approvisionnement des produits antiseptiques et désinfectants	1	0	1	1	1	0	1	0	0		95%	0		Le Dakin Bétadine Ethanol 70% Eosine	1	0	1	0	1	0	0	1	3	Yes	3	0.6	Eau de Javel 0.5% Ethanol 70% Bétadine	1	1	0	0
2021-03-24T15:30:40.523+01:00	2021-03-24T15:47:51.892+01:00	15:30:40	15:47:51	00:17:11	Oui	31 à 40 ans	Masculin		Médecin assistant junior		Medical doctors and students	UNIKIN	Autre spécialité	Other		≤ 1 an	≤ 1 an	Hygiène des mains	1	0	0	0	0	0	0	0	0		50%	0		Eau de Javel 0.5% Bétadine Ethanol 70%	1	1	0	0	1	0	0	0	2	Yes	2	0.4	Eau de Javel 0.5% Ethanol 70%	1	1	0	0
2021-03-24T15:49:24.755+01:00	2021-03-24T16:12:39.134+01:00	15:49:24	16:12:39	00:23:15	Oui	31 à 40 ans	Féminin		Médecin assistant junior		Medical doctors and students	UNIKIN	Autre spécialité	Other		Jamais eu de formation	Jamais eu de formation	Hygiène des mains	1	0	0	0	0	0	0	0	0		Je ne sais pas	0		Bétadine Eosine	0	0	0	0	1	0	0	1	1	Yes	1	0.2	Eau de Javel 0.5% Ethanol 70%	1	1	0	0
2021-03-28T17:03:50.559+02:00	2021-03-28T17:14:19.029+02:00	17:03:50	17:14:19	00:10:29	Oui	31 à 40 ans	Masculin		Technicien de surface		Auxiliary staff	UNIKIN	Gynécologie-Obstétrique	Maternity		> 1 an	> 1 ans	Hygiène des mains Nettoyage des surfaces de soins	1	0	1	0	0	0	0	0	0		95%	0		Bétadine Ethanol 70%	1	0	0	0	1	0	0	0	2	No	3	0.6	Eau de Javel 0.5%	0	1	0	0
[truncated: 131 more columns]

## Sheet: KAP Survey_CNHU-KHM
start	end	start_230613	end_230613	Duration	Voudriez-vous participer à cette enquête ?	Quel âge avez-vous ?	Age_2_groups 221231	Quel est votre sexe?	Quel est votre nombre d'années d'expérience à l'hôpital	Poste de travail?	Si vous avez coché étudiant précédemment, veuillez renseigner l'année	Profession_Category 221231	Si vous avez coché "Autre", veuillez préciser votre poste de travail:	Hôpital?	Service?	Ward categories 221231	Si vous avez coché "Autre", veuillez préciser le service:	Quand était votre dernière formation en prévention et contrôle des infections (ou hygiène hospitalière) ?	Last traing IPC (group never and not remember) 221231	Quand était votre dernière formation spécifiquement sur les antiseptiques et désinfectants ?	Last traing AS and DI (group never and not remember) 221231	Quelle expérience avez-vous avec les antiseptiques et désinfectants ? Vous pouvez choisir plusieurs réponses.	Quelle expérience avez-vous avec les antiseptiques et désinfectants ? Vous pouvez choisir plusieurs réponses./Hygiène des mains	Quelle expérience avez-vous avec les antiseptiques et désinfectants ? Vous pouvez choisir plusieurs réponses./Pansement des plaies	Quelle expérience avez-vous avec les antiseptiques et désinfectants ? Vous pouvez choisir plusieurs réponses./Nettoyage des surfaces de soins	Quelle expérience avez-vous avec les antiseptiques et désinfectants ? Vous pouvez choisir plusieurs réponses./Antisepsie de la peau du malade	Quelle expérience avez-vous avec les antiseptiques et désinfectants ? Vous pouvez choisir plusieurs réponses./Nettoyage des outils médicaux (ex. stéthoscopes, thermomètres)	Quelle expérience avez-vous avec les antiseptiques et désinfectants ? Vous pouvez choisir plusieurs réponses./préparation des produits antiseptiques et désinfectants	Quelle expérience avez-vous avec les antiseptiques et désinfectants ? Vous pouvez choisir plusieurs réponses./Approvisionnement des produits antiseptiques et désinfectants	Quelle expérience avez-vous avec les antiseptiques et désinfectants ? Vous pouvez choisir plusieurs réponses./Je ne les ai jamais utilisés	Quelle expérience avez-vous avec les antiseptiques et désinfectants ? Vous pouvez choisir plusieurs réponses./Autre (spécifiez dans la page suivante)	Si vous avez coché "Autre", veuillez préciser quelle autre expérience vous avez avec les antiseptiques et désinfectants:	Quelle concentration d’alcool est indiquée pour la désinfection et l’hygiène des mains ?	Q1 KAPS [0 - 0.5]	Si vous avez coché autre concentration dans la question précédente, bien vouloir spécifier la concentration d'alcool appropriée	Cochez tous les produits qui sont utilisés pour la désinfection de la peau dans la liste ci-dessous.	Cochez tous les produits qui sont utilisés pour la désinfection de la peau dans la liste ci-dessous./Ethanol 70%	Cochez tous les produits qui sont utilisés pour la désinfection de la peau dans la liste ci-dessous./Eau de Javel 0.5%	Cochez tous les produits qui sont utilisés pour la désinfection de la peau dans la liste ci-dessous./Dakin	Cochez tous les produits qui sont utilisés pour la désinfection de la peau dans la liste ci-dessous./Méthanol	Cochez tous les produits qui sont utilisés pour la désinfection de la peau dans la liste ci-dessous./Bétadine	Cochez tous les produits qui sont utilisés pour la désinfection de la peau dans la liste ci-dessous./Glycérine	Cochez tous les produits qui sont utilisés pour la désinfection de la peau dans la liste ci-dessous./Isopropanol 70%	Cochez tous les produits qui sont utilisés pour la désinfection de la peau dans la liste ci-dessous./Eosine	Q2 Score	Q2 Incorrect options	Q2 Max.	Q2 KAPS (Q2 Max./5)	Cochez tous les produits qui sont utilisés pour la désinfection du matériel et des surfaces inertes dans la liste ci-dessous.
2021-12-27 12:18:25	2021-12-27 12:33:58	2021-12-27 12:18:25	2021-12-27 12:33:58	00:15:32.086000	Oui	31 à 40 ans	≤ 40 years	Masculin	6 à 10 ans	Médecin en spécialisation		Medical doctor and students		CNHU	Pédiatrie hospitalisation	Pediatrics		> 1 an	> 1 year	Je ne me souviens plus	Never attended training on AS and DS	Hygiène des mains Nettoyage des surfaces de soins Antisepsie de la peau du malade Nettoyage des outils médicaux (ex. stéthoscopes, thermomètres)	1	0	1	1	1	0	0	0	0		70%	0.5		Ethanol 70% Dakin Bétadine Eosine	1	0	1	0	1	0	0	1	3	Yes	3	0.6	Ethanol 70% Eau de Javel 0.5%
2021-12-27 12:35:38	2021-12-27 13:15:37	2021-12-27 12:35:38	2021-12-27 13:15:37	00:39:58.369000	Oui	18 à 30 ans	≤ 40 years	Masculin	1 à 5 ans	Etudiant en médecine (précisez l'année dans la page suivante)	6ème année	Medical doctor and students		CNHU	Pédiatrie hospitalisation	Pediatrics		Jamais eu de formation	Never attended IPC training	Jamais eu de formation	Never attended training on AS and DS	Hygiène des mains Nettoyage des surfaces de soins Antisepsie de la peau du malade	1	0	1	1	0	0	0	0	0		95%	0		Eau de Javel 0.5% Dakin Bétadine Eosine	0	1	1	0	1	0	0	1	2	Yes	2	0.4	Dakin Eosine Eau de Javel 0.5% Ethanol 70%
2021-12-27 14:18:15	2021-12-27 14:47:14	2021-12-27 14:18:15	2021-12-27 14:47:14	00:28:59.101000	Oui	51 à 60 ans	> 40 years	Masculin	> 10 ans	Surveillant du service		Nurse/Midwife	Surveillant du service	CNHU	Urgence pédiatrique	Pediatrics		> 1 an	> 1 year	> 1 ans	> 1 year	Autre (spécifiez dans la page suivante)	0	0	0	0	0	0	0	0	1	Faire les soins	70%	0.5		Ethanol 70% Bétadine	1	0	0	0	1	0	0	0	2	No	3	0.6	Eau de Javel 0.5% Eosine
2021-12-28 14:55:28	2021-12-28 16:00:17	2021-12-28 14:55:28	2021-12-28 16:00:17	01:04:49.285000	Oui	41 à 50 ans	> 40 years	Masculin	> 10 ans	Infirmier/ière		Nurse/Midwife		CNHU	Pédiatrie hospitalisation	Pediatrics		> 1 an	> 1 year	> 1 ans	> 1 year	Hygiène des mains Pansement des plaies	1	1	0	0	0	0	0	0	0		70%	0.5		Bétadine Dakin	0	0	1	0	1	0	0	0	2	No	3	0.6	Ethanol 70% Eau de Javel 0.5% Dakin
2021-12-28 16:07:28	2021-12-28 16:31:58	2021-12-28 16:07:28	2021-12-28 16:31:58	00:24:30.337000	Oui	31 à 40 ans	≤ 40 years	Féminin	6 à 10 ans	Aide soignant		Auxiliary staff		CNHU	Pédiatrie hospitalisation	Pediatrics		> 1 an	> 1 year	≤ 1 an	≤ 1 year	Hygiène des mains	1	0	0	0	0	0	0	0	0		95%	0		Bétadine Dakin Eau de Javel 0.5%	0	1	1	0	1	0	0	0	2	Yes	2	0.4	Eau de Javel 0.5%
2021-12-28 16:42:11	2021-12-28 17:12:01	2021-12-28 16:42:11	2021-12-28 17:12:01	00:29:49.979000	Oui	41 à 50 ans	> 40 years	Féminin	> 10 ans	Infirmier/ière		Nurse/Midwife		CNHU	Pédiatrie hospitalisation	Pediatrics		Jamais eu de formation	Never attended IPC training	Jamais eu de formation	Never attended training on AS and DS	Hygiène des mains Pansement des plaies Nettoyage des surfaces de soins Nettoyage des outils médicaux (ex. stéthoscopes, thermomètres)	1	1	1	0	1	0	0	0	0		70%	0.5		Dakin Bétadine Eosine	0	0	1	0	1	0	0	1	2	Yes	2	0.4	Ethanol 70% Eau de Javel 0.5%
2021-12-28 17:12:12	2021-12-28 17:42:05	2021-12-28 17:12:12	2021-12-28 17:42:05	00:29:53.652000	Oui	41 à 50 ans	> 40 years	Masculin	> 10 ans	Aide soignant		Auxiliary staff		CNHU	Pédiatrie hospitalisation	Pediatrics		≤ 1 an	≤ 1 year	≤ 1 an	≤ 1 year	Hygiène des mains Nettoyage des surfaces de soins	1	0	1	0	0	0	0	0	0		Autre concentration (spécifiez dans la page suivante)	0	90%	Eau de Javel 0.5%	0	1	0	0	0	0	0	0	0	No	0	0	Eau de Javel 0.5% Dakin
2021-12-27 12:29:23	2021-12-27 12:43:21	2021-12-27 12:29:23	2021-12-27 12:43:21	00:13:58.596000	Oui	18 à 30 ans	≤ 40 years	Masculin	1 à 5 ans	Pharmacien		Pharmacist and lab staff		CNHU	Pédiatrie hospitalisation	Pediatrics		> 1 an	> 1 year	> 1 ans	> 1 year	Hygiène des mains	1	0	0	0	0	0	0	0	0		70%	0.5		Ethanol 70% Eau de Javel 0.5% Dakin Bétadine	1	1	1	0	1	0	0	0	3	Yes	3	0.6	Ethanol 70% Eau de Javel 0.5%
2021-12-27 13:59:27	2021-12-27 14:30:04	2021-12-27 13:59:27	2021-12-27 14:30:04	00:30:37.233000	Oui	41 à 50 ans	> 40 years	Masculin	> 10 ans	Infirmier/ière		Nurse/Midwife		CNHU	Urgence pédiatrique	Pediatrics		Je ne me souviens plus	Never attended IPC training	> 1 ans	> 1 year	Hygiène des mains Nettoyage des outils médicaux (ex. stéthoscopes, thermomètres) Pansement des plaies Nettoyage des surfaces de soins	1	1	1	0	1	0	0	0	0		Aucune concentration ci-dessus n'est appropriée	0		Bétadine	0	0	0	0	1	0	0	0	1	No	2	0.4	Eau de Javel 0.5% Dakin
2021-12-27 14:42:21	2021-12-27 15:21:52	2021-12-27 14:42:21	2021-12-27 15:21:52	00:39:30.818000	Oui	31 à 40 ans	≤ 40 years	Féminin	6 à 10 ans	Aide soignant		Auxiliary staff		CNHU	Urgence pédiatrique	Pediatrics		≤ 1 an	≤ 1 year	≤ 1 an	≤ 1 year	Hygiène des mains Nettoyage des surfaces de soins Antisepsie de la peau du malade Nettoyage des outils médicaux (ex. stéthoscopes, thermomètres)	1	0	1	1	1	0	0	0	0		95%	0		Eau de Javel 0.5% Dakin Bétadine	0	1	1	0	1	0	0	0	2	Yes	2	0.4	Eau de Javel 0.5% Dakin
2021-12-27 12:26:58	2021-12-27 12:48:04	2021-12-27 12:26:58	2021-12-27 12:48:04	00:21:05.907000	Oui	31 à 40 ans	≤ 40 years	Masculin	6 à 10 ans	Médecin en spécialisation		Medical doctor and students		CNHU	Autre spécialité	Not specified		≤ 1 an	≤ 1 year	Je ne me souviens plus	Never attended training on AS and DS	Hygiène des mains Nettoyage des surfaces de soins Nettoyage des outils médicaux (ex. stéthoscopes, thermomètres)	1	0	1	0	1	0	0	0	0		70%	0.5		Bétadine Ethanol 70%	1	0	0	0	1	0	0	0	2	No	3	0.6	Eau de Javel 0.5% Bétadine
2021-12-27 14:03:12	2021-12-27 14:20:45	2021-12-27 14:03:12	2021-12-27 14:20:45	00:17:33.594000	Oui	18 à 30 ans	≤ 40 years	Masculin	1 à 5 ans	Aide soignant		Auxiliary staff		CNHU	Urgence pédiatrique	Pediatrics		≤ 1 an	≤ 1 year	≤ 1 an	≤ 1 year	Hygiène des mains Pansement des plaies Nettoyage des surfaces de soins Antisepsie de la peau du malade Nettoyage des outils médicaux (ex. stéthoscopes, thermomètres)	1	1	1	1	1	0	0	0	0		70%	0.5		Bétadine Eau de Javel 0.5% Dakin	0	1	1	0	1	0	0	0	2	Yes	2	0.4	Dakin Ethanol 70% Isopropanol 70%
2021-12-27 12:31:13	2021-12-27 12:47:25	2021-12-27 12:31:13	2021-12-27 12:47:25	00:16:12.373000	Oui	18 à 30 ans	≤ 40 years	Féminin	1 à 5 ans	Pharmacien		Pharmacist and lab staff		CNHU	Pédiatrie hospitalisation	Pediatrics		> 1 an	> 1 year	Jamais eu de formation	Never attended training on AS and DS	Hygiène des mains Pansement des plaies Nettoyage des surfaces de soins Antisepsie de la peau du malade Nettoyage des outils médicaux (ex. stéthoscopes, thermomètres)	1	1	1	1	1	0	0	0	0		70%	0.5		Ethanol 70% Eau de Javel 0.5%	1	1	0	0	0	0	0	0	1	Yes	1	0.2	Ethanol 70% Eau de Javel 0.5%
2021-12-27 14:05:22	2021-12-27 14:19:41	2021-12-27 14:05:22	2021-12-27 14:19:41	00:14:19.309000	Oui	18 à 30 ans	≤ 40 years	Masculin	< 1 an	Aide soignant		Auxiliary staff		CNHU	Pédiatrie hospitalisation	Pediatrics		Je ne me souviens plus	Never attended IPC training	≤ 1 an	≤ 1 year	Hygiène des mains Pansement des plaies Nettoyage des surfaces de soins Nettoyage des outils médicaux (ex. stéthoscopes, thermomètres)	1	1	1	0	1	0	0	0	0		Je ne sais pas	0		Eau de Javel 0.5%	0	1	0	0	0	0	0	0	0	No	0	0	Dakin
2021-12-27 12:25:29	2021-12-27 12:42:37	2021-12-27 12:25:29	2021-12-27 12:42:37	00:17:07.794000	Oui	18 à 30 ans	≤ 40 years	Masculin	1 à 5 ans	Etudiant en médecine (précisez l'année dans la page suivante)	6ème année	Medical doctor and students		CNHU	Pédiatrie hospitalisation	Pediatrics		Jamais eu de formation	Never attended IPC training	Jamais eu de formation	Never attended training on AS and DS	Hygiène des mains Nettoyage des surfaces de soins Pansement des plaies	1	1	1	0	0	0	0	0	0		95%	0		Eau de Javel 0.5% Dakin Bétadine	0	1	1	0	1	0	0	0	2	Yes	2	0.4	Ethanol 70% Eau de Javel 0.5%
2021-12-27 12:43:17	2021-12-27 13:18:31	2021-12-27 12:43:17	2021-12-27 13:18:31	00:35:14.058000	Oui	18 à 30 ans	≤ 40 years	Masculin	6 à 10 ans	Etudiant en médecine (précisez l'année dans la page suivante)	6ème année	Medical doctor and students		CNHU	Pédiatrie hospitalisation	Pediatrics		Jamais eu de formation	Never attended IPC training	Jamais eu de formation	Never attended training on AS and DS	Hygiène des mains Pansement des plaies Nettoyage des surfaces de soins Antisepsie de la peau du malade Nettoyage des outils médicaux (ex. stéthoscopes, thermomètres)	1	1	1	1	1	0	0	0	0		Aucune concentration ci-dessus n'est appropriée	0		Ethanol 70% Eau de Javel 0.5% Dakin Eosine Bétadine	1	1	1	0	1	0	0	1	3	Yes	3	0.6	Ethanol 70% Eau de Javel 0.5% Dakin
2021-12-29 11:40:07	2021-12-29 11:53:53	2021-12-29 11:40:07	2021-12-29 11:53:53	00:13:45.830000	Oui	18 à 30 ans	≤ 40 years	Masculin	1 à 5 ans	Etudiant en médecine (précisez l'année dans la page suivante)	5ème année	Medical doctor and students		CNHU	Pédiatrie hospitalisation	Pediatrics		Jamais eu de formation	Never attended IPC training	> 1 ans	> 1 year	Nettoyage des surfaces de soins Pansement des plaies Hygiène des mains Nettoyage des outils médicaux (ex. stéthoscopes, thermomètres)	1	1	1	0	1	0	0	0	0		95%	0		Dakin Méthanol Bétadine Ethanol 70%	1	0	1	1	1	0	0	0	3	Yes	3	0.6	Ethanol 70% Dakin Bétadine
2021-12-29 12:09:19	2021-12-29 12:42:12	2021-12-29 12:09:19	2021-12-29 12:42:12	00:32:52.952000	Oui	51 à 60 ans	> 40 years	Masculin	> 10 ans	Infirmier/ière		Nurse/Midwife		CNHU	Pédiatrie hospitalisation	Pediatrics		> 1 an	> 1 year	> 1 ans	> 1 year	Hygiène des mains Pansement des plaies Nettoyage des surfaces de soins Antisepsie de la peau du malade Nettoyage des outils médicaux (ex. stéthoscopes, thermomètres)	1	1	1	1	1	0	0	0	0		70%	0.5		Bétadine Dakin Isopropanol 70%	0	0	1	0	1	0	1	0	3	No	4	0.8	Eau de Javel 0.5% Dakin
2021-12-29 12:54:49	2021-12-29 13:11:42	2021-12-29 12:54:49	2021-12-29 13:11:42	00:16:52.971000	Oui	41 à 50 ans	> 40 years	Féminin	> 10 ans	Infirmier/ière		Nurse/Midwife		CNHU	Urgence pédiatrique	Pediatrics		Jamais eu de formation	Never attended IPC training	Jamais eu de formation	Never attended training on AS and DS	Hygiène des mains Nettoyage des surfaces de soins Antisepsie de la peau du malade	1	0	1	1	0	0	0	0	0		70%	0.5		Dakin Bétadine	0	0	1	0	1	0	0	0	2	No	3	0.6	Eau de Javel 0.5% Isopropanol 70% Méthanol Ethanol 70%
2021-12-29 13:25:11	2021-12-29 13:49:46	2021-12-29 13:25:11	2021-12-29 13:49:46	00:24:35.490000	Oui	18 à 30 ans	≤ 40 years	Féminin	1 à 5 ans	Aide soignant		Auxiliary staff		CNHU	Urgence pédiatrique	Pediatrics		≤ 1 an	≤ 1 year	≤ 1 an	≤ 1 year	Hygiène des mains	1	0	0	0	0	0	0	0	0		50%	0		Eau de Javel 0.5%	0	1	0	0	0	0	0	0	0	No	0	0	Eau de Javel 0.5% Dakin
2021-12-29 13:54:42	2021-12-29 15:01:54	2021-12-29 13:54:42	2021-12-29 15:01:54	01:07:11.990000	Oui	41 à 50 ans	> 40 years	Masculin	> 10 ans	Infirmier urgrntiste		Nurse/Midwife	Infirmier urgrntiste	CNHU	Pédiatrie hospitalisation	Pediatrics		Jamais eu de formation	Never attended IPC training	Jamais eu de formation	Never attended training on AS and DS	Hygiène des mains Pansement des plaies Nettoyage des outils médicaux (ex. stéthoscopes, thermomètres)	1	1	0	0	1	0	0	0	0		70%	0.5		Dakin Bétadine	0	0	1	0	1	0	0	0	2	No	3	0.6	Eau de Javel 0.5% Dakin
2022-01-03 11:02:54	2022-01-03 11:14:23	2022-01-03 11:02:54	2022-01-03 11:14:23	00:11:28.762000	Oui	18 à 30 ans	≤ 40 years	Féminin	1 à 5 ans	Etudiant en médecine (précisez l'année dans la page suivante)	5ème année	Medical doctor and students		CNHU	Pédiatrie hospitalisation	Pediatrics		Jamais eu de formation	Never attended IPC training	Jamais eu de formation	Never attended training on AS and DS	Hygiène des mains Pansement des plaies Nettoyage des outils médicaux (ex. stéthoscopes, thermomètres)	1	1	0	0	1	0	0	0	0		70%	0.5		Bétadine Dakin	0	0	1	0	1	0	0	0	2	No	3	0.6	Ethanol 70% Eau de Javel 0.5%
2022-01-03 11:57:23	2022-01-03 12:18:12	2022-01-03 11:57:23	2022-01-03 12:18:12	00:20:48.270000	Oui	18 à 30 ans	≤ 40 years	Féminin	1 à 5 ans	Infirmier/ière		Nurse/Midwife		CNHU	Pédiatrie hospitalisation	Pediatrics		≤ 1 an	≤ 1 year	> 1 ans	> 1 year	Hygiène des mains Pansement des plaies Antisepsie de la peau du malade Nettoyage des outils médicaux (ex. stéthoscopes, thermomètres) Approvisionnement des produits antiseptiques et désinfectants	1	1	0	1	1	0	1	0	0		Aucune concentration ci-dessus n'est appropriée	0		Bétadine	0	0	0	0	1	0	0	0	1	No	2	0.4	Eau de Javel 0.5% Dakin
2022-01-03 12:52:00	2022-01-03 13:24:04	2022-01-03 12:52:00	2022-01-03 13:24:04	00:32:03.690000	Oui	18 à 30 ans	≤ 40 years	Féminin	6 à 10 ans	Médecin en spécialisation		Medical doctor and students		CNHU	Urgence pédiatrique	Pediatrics		Jamais eu de formation	Never attended IPC training	Jamais eu de formation	Never attended training on AS and DS	Hygiène des mains Pansement des plaies Nettoyage des surfaces de soins Nettoyage des outils médicaux (ex. stéthoscopes, thermomètres) préparation des produits antiseptiques et désinfectants	1	1	1	0	1	1	0	0	0		Je ne sais pas	0		Dakin Bétadine	0	0	1	0	1	0	0	0	2	No	3	0.6	Ethanol 70% Eau de Javel 0.5% Isopropanol 70% Méthanol
2021-12-29 11:41:43	2021-12-29 11:53:51	2021-12-29 11:41:43	2021-12-29 11:53:51	00:12:07.701000	Oui	18 à 30 ans	≤ 40 years	Féminin	1 à 5 ans	Pharmacien		Pharmacist and lab staff		CNHU	Pédiatrie hospitalisation	Pediatrics		> 1 an	> 1 year	> 1 ans	> 1 year	Hygiène des mains Pansement des plaies Nettoyage des surfaces de soins Antisepsie de la peau du malade	1	1	1	1	0	0	0	0	0		70%	0.5		Ethanol 70% Eau de Javel 0.5%	1	1	0	0	0	0	0	0	1	Yes	1	0.2	Ethanol 70%
2021-12-29 11:42:47	2021-12-29 12:04:03	2021-12-29 11:42:47	2021-12-29 12:04:03	00:21:16.216000	Oui	31 à 40 ans	≤ 40 years	Masculin	> 10 ans	Infirmier/ière		Nurse/Midwife		CNHU	Pédiatrie hospitalisation	Pediatrics		Jamais eu de formation	Never attended IPC training	Je ne me souviens plus	Never attended training on AS and DS	Hygiène des mains Pansement des plaies Antisepsie de la peau du malade Nettoyage des outils médicaux (ex. stéthoscopes, thermomètres) Nettoyage des surfaces de soins	1	1	1	1	1	0	0	0	0		70%	0.5		Dakin Bétadine Eosine Ethanol 70%	1	0	1	0	1	0	0	1	3	Yes	3	0.6	Eau de Javel 0.5% Isopropanol 70% Dakin Méthanol
2021-12-29 12:10:20	2021-12-29 13:20:18	2021-12-29 12:10:20	2021-12-29 13:20:18	01:09:58.332000	Oui	18 à 30 ans	≤ 40 years	Masculin	1 à 5 ans	Etudiant en médecine (précisez l'année dans la page suivante)	5ème année	Medical doctor and students		CNHU	Urgence pédiatrique	Pediatrics		Jamais eu de formation	Never attended IPC training	Jamais eu de formation	Never attended training on AS and DS	Hygiène des mains Nettoyage des surfaces de soins Nettoyage des outils médicaux (ex. stéthoscopes, thermomètres) préparation des produits antiseptiques et désinfectants	1	0	1	0	1	1	0	0	0		Je ne sais pas	0		Ethanol 70% Dakin Bétadine Eosine	1	0	1	0	1	0	0	1	3	Yes	3	0.6	Eau de Javel 0.5% Dakin Bétadine
2021-12-29 14:09:44	2021-12-29 14:41:55	2021-12-29 14:09:44	2021-12-29 14:41:55	00:32:11.109000	Oui	41 à 50 ans	> 40 years	Masculin	> 10 ans	Infirmier/ière		Nurse/Midwife		CNHU	Pédiatrie hospitalisation	Pediatrics		Je ne me souviens plus	Never attended IPC training	Jamais eu de formation	Never attended training on AS and DS	Hygiène des mains Pansement des plaies Nettoyage des surfaces de soins	1	1	1	0	0	0	0	0	0		50%	0		Eosine Bétadine Glycérine	0	0	0	0	1	1	0	1	1	Yes	1	0.2	Eau de Javel 0.5%
2022-01-04 15:59:35	2022-01-04 16:24:30	2022-01-04 15:59:35	2022-01-04 16:24:30	00:24:55.047000	Oui	51 à 60 ans	> 40 years	Féminin	> 10 ans	Infirmière spécialisée en pédiatrie		Nurse/Midwife	Infirmière spécialisée en pédiatrie	CNHU	Néonatologie	Pediatrics		> 1 an	> 1 year	> 1 ans	> 1 year	Hygiène des mains Pansement des plaies Antisepsie de la peau du malade Nettoyage des outils médicaux (ex. stéthoscopes, thermomètres) Nettoyage des surfaces de soins préparation des produits antiseptiques et désinfectants	1	1	1	1	1	1	0	0	0		70%	0.5		Ethanol 70% Dakin Bétadine Glycérine Eosine	1	0	1	0	1	1	0	1	3	Yes	3	0.6	Eau de Javel 0.5%
2022-01-05 10:47:42	2022-01-05 11:23:29	2022-01-05 10:47:42	2022-01-05 11:23:29	00:35:47.212000	Oui	41 à 50 ans	> 40 years	Féminin	6 à 10 ans	Aide soignant		Auxiliary staff		CNHU	Néonatologie	Pediatrics		Je ne me souviens plus	Never attended IPC training	Je ne me souviens plus	Never attended training on AS and DS	Hygiène des mains Nettoyage des surfaces de soins	1	0	1	0	0	0	0	0	0		70%	0.5		Bétadine Dakin	0	0	1	0	1	0	0	0	2	No	3	0.6	Eau de Javel 0.5%
2022-01-05 11:54:10	2022-01-05 12:12:32	2022-01-05 11:54:10	2022-01-05 12:12:32	00:18:22.204000	Oui	31 à 40 ans	≤ 40 years	Féminin	6 à 10 ans	Aide soignant		Auxiliary staff		CNHU	Néonatologie	Pediatrics		≤ 1 an	≤ 1 year	Je ne me souviens plus	Never attended training on AS and DS	Hygiène des mains Pansement des plaies préparation des produits antiseptiques et désinfectants	1	1	0	0	0	1	0	0	0		70%	0.5		Dakin Bétadine Eosine	0	0	1	0	1	0	0	1	2	Yes	2	0.4	Eau de Javel 0.5%
2022-01-05 12:24:02	2022-01-05 12:39:56	2022-01-05 12:24:02	2022-01-05 12:39:56	00:15:54.093000	Oui	18 à 30 ans	≤ 40 years	Féminin	< 1 an	Infirmier/ière		Nurse/Midwife		CNHU	Néonatologie	Pediatrics		≤ 1 an	≤ 1 year	> 1 ans	> 1 year	Hygiène des mains Pansement des plaies Nettoyage des surfaces de soins Antisepsie de la peau du malade Nettoyage des outils médicaux (ex. stéthoscopes, thermomètres)	1	1	1	1	1	0	0	0	0		95%	0		Dakin Bétadine	0	0	1	0	1	0	0	0	2	No	3	0.6	Ethanol 70% Eau de Javel 0.5% Isopropanol 70% Eosine
2022-01-05 12:51:20	2022-01-05 13:06:35	2022-01-05 12:51:20	2022-01-05 13:06:35	00:15:15.152000	Oui	18 à 30 ans	≤ 40 years	Masculin	1 à 5 ans	Médecin en spécialisation		Medical doctor and students		CNHU	Néonatologie	Pediatrics		Jamais eu de formation	Never attended IPC training	Jamais eu de formation	Never attended training on AS and DS	Hygiène des mains Pansement des plaies Antisepsie de la peau du malade Nettoyage des outils médicaux (ex. stéthoscopes, thermomètres)	1	1	0	1	1	0	0	0	0		70%	0.5		Dakin Bétadine	0	0	1	0	1	0	0	0	2	No	3	0.6	Dakin Eau de Javel 0.5% Ethanol 70%
2022-01-05 12:39:25	2022-01-05 14:04:01	2022-01-05 12:39:25	2022-01-05 14:04:01	01:24:35.042000	Oui	41 à 50 ans	> 40 years	Féminin	6 à 10 ans	Infirmier/ière		Nurse/Midwife		CNHU	Néonatologie	Pediatrics		> 1 an	> 1 year	Je ne me souviens plus	Never attended training on AS and DS	Hygiène des mains Pansement des plaies Nettoyage des surfaces de soins Antisepsie de la peau du malade Nettoyage des outils médicaux (ex. stéthoscopes, thermomètres) préparation des produits antiseptiques et désinfectants	1	1	1	1	1	1	0	0	0		70%	0.5		Dakin Bétadine Eosine	0	0	1	0	1	0	0	1	2	Yes	2	0.4	Eau de Javel 0.5%
2022-01-05 12:26:34	2022-01-05 12:44:14	2022-01-05 12:26:34	2022-01-05 12:44:14	00:17:39.792000	Oui	18 à 30 ans	≤ 40 years	Féminin	1 à 5 ans	Sage femme		Nurse/Midwife	Sage femme	CNHU	Néonatologie	Pediatrics		Jamais eu de formation	Never attended IPC training	> 1 ans	> 1 year	Pansement des plaies Hygiène des mains Nettoyage des surfaces de soins Antisepsie de la peau du malade Nettoyage des outils médicaux (ex. stéthoscopes, thermomètres)	1	1	1	1	1	0	0	0	0		95%	0		Ethanol 70% Dakin Bétadine	1	0	1	0	1	0	0	0	3	No	4	0.8	Eau de Javel 0.5% Ethanol 70% Dakin
2021-12-29 13:39:20	2021-12-29 14:16:57	2021-12-29 13:39:20	2021-12-29 14:16:57	00:37:37.335000	Oui	51 à 60 ans	> 40 years	Masculin	> 10 ans	Aide soignant		Auxiliary staff		CNHU	Chirurgie viscérale	Surgery and related wars		≤ 1 an	≤ 1 year	≤ 1 an	≤ 1 year	Nettoyage des surfaces de soins Hygiène des mains Nettoyage des outils médicaux (ex. stéthoscopes, thermomètres)	1	0	1	0	1	0	0	0	0		70%	0.5		Dakin Bétadine Glycérine Eosine	0	0	1	0	1	1	0	1	2	Yes	2	0.4	Eau de Javel 0.5%
2021-12-29 15:11:23	2021-12-29 15:28:51	2021-12-29 15:11:23	2021-12-29 15:28:51	00:17:27.181000	Oui	18 à 30 ans	≤ 40 years	Masculin	< 1 an	Médecin en spécialisation		Medical doctor and students		CNHU	Chirurgie urologique	Surgery and related wars		Jamais eu de formation	Never attended IPC training	Jamais eu de formation	Never attended training on AS and DS	Hygiène des mains Pansement des plaies	1	1	0	0	0	0	0	0	0		Je ne sais pas	0		Dakin Bétadine	0	0	1	0	1	0	0	0	2	No	3	0.6	Eau de Javel 0.5%
2021-12-30 08:52:05	2021-12-30 09:12:52	2021-12-30 08:52:05	2021-12-30 09:12:52	00:20:46.978000	Oui	31 à 40 ans	≤ 40 years	Masculin	> 10 ans	Médecin spécialiste		Medical doctor and students		CNHU	Chirurgie urologique	Surgery and related wars		Je ne me souviens plus	Never attended IPC training	Jamais eu de formation	Never attended training on AS and DS	Hygiène des mains Pansement des plaies	1	1	0	0	0	0	0	0	0		70%	0.5		Dakin Bétadine Eosine	0	0	1	0	1	0	0	1	2	Yes	2	0.4	Eau de Javel 0.5% Isopropanol 70%
2022-01-04 11:18:50	2022-01-04 11:36:45	2022-01-04 11:18:50	2022-01-04 11:36:45	00:17:55.784000	Oui	41 à 50 ans	> 40 years	Féminin	6 à 10 ans	Infirmier/ière		Nurse/Midwife		CNHU	Chirurgie pédiatrique	Surgery and related wars		Je ne me souviens plus	Never attended IPC training	> 1 ans	> 1 year	Hygiène des mains	1	0	0	0	0	0	0	0	0		70%	0.5		Bétadine Dakin Eosine	0	0	1	0	1	0	0	1	2	Yes	2	0.4	Eau de Javel 0.5% Dakin Bétadine Eosine
2021-12-29 15:06:09	2021-12-29 15:17:27	2021-12-29 15:06:09	2021-12-29 15:17:27	00:11:18.048000	Oui	18 à 30 ans	≤ 40 years	Masculin	1 à 5 ans	Médecin en spécialisation		Medical doctor and students		CNHU	Chirurgie urologique	Surgery and related wars		Je ne me souviens plus	Never attended IPC training	> 1 ans	> 1 year	Hygiène des mains Pansement des plaies Nettoyage des surfaces de soins préparation des produits antiseptiques et désinfectants Antisepsie de la peau du malade	1	1	1	1	0	1	0	0	0		70%	0.5		Dakin Bétadine Eosine Eau de Javel 0.5% Ethanol 70%	1	1	1	0	1	0	0	1	3	Yes	3	0.6	Dakin Eau de Javel 0.5% Bétadine
2021-12-30 09:10:39	2021-12-30 09:39:16	2021-12-30 09:10:39	2021-12-30 09:39:16	00:28:37.288000	Oui	31 à 40 ans	≤ 40 years	Masculin	> 10 ans	Médecin en spécialisation		Medical doctor and students		CNHU	Chirurgie urologique	Surgery and related wars		> 1 an	> 1 year	> 1 ans	> 1 year	Hygiène des mains Pansement des plaies	1	1	0	0	0	0	0	0	0		70%	0.5		Bétadine Dakin Eau de Javel 0.5%	0	1	1	0	1	0	0	0	2	Yes	2	0.4	Eau de Javel 0.5%
2021-12-30 09:49:14	2021-12-30 10:11:43	2021-12-30 09:49:14	2021-12-30 10:11:43	00:22:29.031000	Oui	31 à 40 ans	≤ 40 years	Masculin	1 à 5 ans	Médecin généraliste		Medical doctor and students		CNHU	Chirurgie urologique	Surgery and related wars		> 1 an	> 1 year	> 1 ans	> 1 year	Hygiène des mains Pansement des plaies Antisepsie de la peau du malade Nettoyage des outils médicaux (ex. stéthoscopes, thermomètres) préparation des produits antiseptiques et désinfectants	1	1	0	1	1	1	0	0	0		70%	0.5		Dakin	0	0	1	0	0	0	0	0	1	No	2	0.4	Dakin Eau de Javel 0.5%
2021-12-30 10:28:04	2021-12-30 10:49:21	2021-12-30 10:28:04	2021-12-30 10:49:21	00:21:16.975000	Oui	31 à 40 ans	≤ 40 years	Masculin	1 à 5 ans	Médecin en spécialisation		Medical doctor and students		CNHU	Chirurgie urologique	Surgery and related wars		≤ 1 an	≤ 1 year	≤ 1 an	≤ 1 year	Hygiène des mains Pansement des plaies Nettoyage des surfaces de soins Antisepsie de la peau du malade Nettoyage des outils médicaux (ex. stéthoscopes, thermomètres)	1	1	1	1	1	0	0	0	0		70%	0.5		Dakin Bétadine Eosine	0	0	1	0	1	0	0	1	2	Yes	2	0.4	Eau de Javel 0.5%
2021-12-30 11:01:24	2021-12-30 11:31:13	2021-12-30 11:01:24	2021-12-30 11:31:13	00:29:49.072000	Oui	18 à 30 ans	≤ 40 years	Masculin	6 à 10 ans	Médecin en spécialisation		Medical doctor and students		CNHU	Chirurgie urologique	Surgery and related wars		Jamais eu de formation	Never attended IPC training	Jamais eu de formation	Never attended training on AS and DS	Hygiène des mains Nettoyage des surfaces de soins Antisepsie de la peau du malade préparation des produits antiseptiques et désinfectants Nettoyage des outils médicaux (ex. stéthoscopes, thermomètres)	1	0	1	1	1	1	0	0	0		Je ne sais pas	0		Eau de Javel 0.5% Ethanol 70% Bétadine Dakin Eosine	1	1	1	0	1	0	0	1	3	Yes	3	0.6	Eau de Javel 0.5% Ethanol 70%
2022-01-04 11:18:31	2022-01-04 11:37:02	2022-01-04 11:18:31	2022-01-04 11:37:02	00:18:31.126000	Oui	31 à 40 ans	≤ 40 years	Masculin	6 à 10 ans	Infirmier/ière		Nurse/Midwife		CNHU	Chirurgie pédiatrique	Surgery and related wars		≤ 1 an	≤ 1 year	> 1 ans	> 1 year	Hygiène des mains Pansement des plaies Nettoyage des surfaces de soins Antisepsie de la peau du malade Nettoyage des outils médicaux (ex. stéthoscopes, thermomètres) préparation des produits antiseptiques et désinfectants Approvisionnement des produits antiseptiques et désinfectants	1	1	1	1	1	1	1	0	0		70%	0.5		Ethanol 70% Dakin Bétadine Eosine	1	0	1	0	1	0	0	1	3	Yes	3	0.6	Eau de Javel 0.5% Méthanol
2021-12-29 15:11:52	2021-12-29 15:41:21	2021-12-29 15:11:52	2021-12-29 15:41:21	00:29:29.776000	Oui	41 à 50 ans	> 40 years	Masculin	> 10 ans	Médecin spécialiste		Medical doctor and students		CNHU	Chirurgie urologique	Surgery and related wars		Je ne me souviens plus	Never attended IPC training	Je ne me souviens plus	Never attended training on AS and DS	Nettoyage des outils médicaux (ex. stéthoscopes, thermomètres) Hygiène des mains Pansement des plaies	1	1	0	0	1	0	0	0	0		70%	0.5		Bétadine Eosine Dakin Eau de Javel 0.5% Ethanol 70%	1	1	1	0	1	0	0	1	3	Yes	3	0.6	Eau de Javel 0.5% Ethanol 70% Méthanol
2021-12-30 09:00:48	2021-12-30 09:17:06	2021-12-30 09:00:48	2021-12-30 09:17:06	00:16:17.925000	Oui	31 à 40 ans	≤ 40 years	Masculin	1 à 5 ans	Médecin en spécialisation		Medical doctor and students		CNHU	Chirurgie urologique	Surgery and related wars		Jamais eu de formation	Never attended IPC training	Jamais eu de formation	Never attended training on AS and DS	Hygiène des mains Nettoyage des surfaces de soins Nettoyage des outils médicaux (ex. stéthoscopes, thermomètres) Approvisionnement des produits antiseptiques et désinfectants	1	0	1	0	1	0	1	0	0		70%	0.5		Ethanol 70% Bétadine	1	0	0	0	1	0	0	0	2	No	3	0.6	Eau de Javel 0.5% Ethanol 70%
2021-12-28 10:29:56	2021-12-28 10:51:24	2021-12-28 10:29:56	2021-12-28 10:51:24	00:21:27.946000	Oui	41 à 50 ans	> 40 years	Féminin	6 à 10 ans	Infirmier/ière		Nurse/Midwife		CNHU	Chirurgie viscérale	Surgery and related wars		> 1 an	> 1 year	> 1 ans	> 1 year	Hygiène des mains Pansement des plaies Antisepsie de la peau du malade Nettoyage des outils médicaux (ex. stéthoscopes, thermomètres)	1	1	0	1	1	0	0	0	0		70%	0.5		Dakin Bétadine	0	0	1	0	1	0	0	0	2	No	3	0.6	Eau de Javel 0.5%
2021-12-28 10:58:12	2021-12-28 11:31:09	2021-12-28 10:58:12	2021-12-28 11:31:09	00:32:57.170000	Oui	51 à 60 ans	> 40 years	Féminin	> 10 ans	Infirmier/ière		Nurse/Midwife		CNHU	Chirurgie viscérale	Surgery and related wars		≤ 1 an	≤ 1 year	> 1 ans	> 1 year	Hygiène des mains Nettoyage des surfaces de soins Antisepsie de la peau du malade Nettoyage des outils médicaux (ex. stéthoscopes, thermomètres) Approvisionnement des produits antiseptiques et désinfectants	1	0	1	1	1	0	1	0	0		95%	0		Dakin Bétadine Eosine	0	0	1	0	1	0	0	1	2	Yes	2	0.4	Eau de Javel 0.5%
2021-12-29 13:52:29	2021-12-29 14:58:51	2021-12-29 13:52:29	2021-12-29 14:58:51	01:06:21.676000	Oui	41 à 50 ans	> 40 years	Masculin	> 10 ans	Aide soignant		Auxiliary staff		CNHU	Chirurgie viscérale	Surgery and related wars		Je ne me souviens plus	Never attended IPC training	Je ne me souviens plus	Never attended training on AS and DS	Hygiène des mains Nettoyage des surfaces de soins Pansement des plaies	1	1	1	0	0	0	0	0	0		70%	0.5		Bétadine Dakin	0	0	1	0	1	0	0	0	2	No	3	0.6	Eau de Javel 0.5% Dakin
2021-12-29 15:10:35	2021-12-29 15:32:59	2021-12-29 15:10:35	2021-12-29 15:32:59	00:22:24.150000	Oui	31 à 40 ans	≤ 40 years	Masculin	1 à 5 ans	Médecin en spécialisation		Medical doctor and students		CNHU	Chirurgie urologique	Surgery and related wars		≤ 1 an	≤ 1 year	≤ 1 an	≤ 1 year	Hygiène des mains Antisepsie de la peau du malade Pansement des plaies Approvisionnement des produits antiseptiques et désinfectants	1	1	0	1	0	0	1	0	0		95%	0		Eau de Javel 0.5%	0	1	0	0	0	0	0	0	0	No	0	0	Eau de Javel 0.5%
2021-12-30 09:05:52	2021-12-30 09:22:49	2021-12-30 09:05:52	2021-12-30 09:22:49	00:16:56.756000	Oui	41 à 50 ans	> 40 years	Masculin	> 10 ans	Médecin en spécialisation		Medical doctor and students		CNHU	Chirurgie urologique	Surgery and related wars		> 1 an	> 1 year	Jamais eu de formation	Never attended training on AS and DS	Hygiène des mains Pansement des plaies Antisepsie de la peau du malade	1	1	0	1	0	0	0	0	0		70%	0.5		Bétadine Ethanol 70% Dakin	1	0	1	0	1	0	0	0	3	No	4	0.8	Eau de Javel 0.5% Isopropanol 70%
2021-12-30 09:28:45	2021-12-30 09:39:53	2021-12-30 09:28:45	2021-12-30 09:39:53	00:11:08.124000	Oui	18 à 30 ans	≤ 40 years	Masculin	6 à 10 ans	Médecin en spécialisation		Medical doctor and students		CNHU	Chirurgie urologique	Surgery and related wars		Je ne me souviens plus	Never attended IPC training	> 1 ans	> 1 year	Hygiène des mains Pansement des plaies Nettoyage des surfaces de soins Antisepsie de la peau du malade Nettoyage des outils médicaux (ex. stéthoscopes, thermomètres)	1	1	1	1	1	0	0	0	0		95%	0		Dakin Bétadine Eosine	0	0	1	0	1	0	0	1	2	Yes	2	0.4	Eau de Javel 0.5% Ethanol 70%
2021-12-30 10:09:27	2021-12-30 10:15:25	2021-12-30 10:09:27	2021-12-30 10:15:25	00:05:57.579000	Oui	18 à 30 ans	≤ 40 years	Masculin	1 à 5 ans	Médecin spécialiste		Medical doctor and students		CNHU	Chirurgie urologique	Surgery and related wars		≤ 1 an	≤ 1 year	≤ 1 an	≤ 1 year	Pansement des plaies	0	1	0	0	0	0	0	0	0		70%	0.5		Eau de Javel 0.5%	0	1	0	0	0	0	0	0	0	No	0	0	Ethanol 70%
2021-12-30 10:24:14	2021-12-30 10:46:23	2021-12-30 10:24:14	2021-12-30 10:46:23	00:22:08.581000	Oui	31 à 40 ans	≤ 40 years	Féminin	1 à 5 ans	Médecin en spécialisation		Medical doctor and students		CNHU	Chirurgie urologique	Surgery and related wars		> 1 an	> 1 year	> 1 ans	> 1 year	Hygiène des mains Nettoyage des surfaces de soins Pansement des plaies	1	1	1	0	0	0	0	0	0		Autre concentration (spécifiez dans la page suivante)	0	90%	Dakin Bétadine	0	0	1	0	1	0	0	0	2	No	3	0.6	Ethanol 70% Méthanol Eau de Javel 0.5%
2022-01-04 12:41:34	2022-01-04 13:21:54	2022-01-04 12:41:34	2022-01-04 13:21:54	00:40:20.224000	Oui	18 à 30 ans	≤ 40 years	Masculin	1 à 5 ans	Aide soignant		Auxiliary staff		CNHU	Chirurgie pédiatrique	Surgery and related wars		Jamais eu de formation	Never attended IPC training	≤ 1 an	≤ 1 year	Hygiène des mains préparation des produits antiseptiques et désinfectants Nettoyage des outils médicaux (ex. stéthoscopes, thermomètres) Nettoyage des surfaces de soins	1	0	1	0	1	1	0	0	0		70%	0.5		Eau de Javel 0.5% Dakin Eosine Bétadine	0	1	1	0	1	0	0	1	2	Yes	2	0.4	Eau de Javel 0.5% Dakin Bétadine Eosine
2022-01-04 14:11:30	2022-01-04 14:36:01	2022-01-04 14:11:30	2022-01-04 14:36:01	00:24:30.634000	Oui	18 à 30 ans	≤ 40 years	Masculin	< 1 an	Médecin spécialiste		Medical doctor and students		CNHU	Chirurgie pédiatrique	Surgery and related wars		> 1 an	> 1 year	Je ne me souviens plus	Never attended training on AS and DS	Hygiène des mains Pansement des plaies Nettoyage des surfaces de soins Antisepsie de la peau du malade Nettoyage des outils médicaux (ex. stéthoscopes, thermomètres)	1	1	1	1	1	0	0	0	0		70%	0.5		Dakin Bétadine Eosine	0	0	1	0	1	0	0	1	2	Yes	2	0.4	Eau de Javel 0.5% Ethanol 70%
2022-01-05 14:19:51	2022-01-05 14:36:42	2022-01-05 14:19:51	2022-01-05 14:36:42	00:16:50.813000	Oui	18 à 30 ans	≤ 40 years	Masculin	6 à 10 ans	Médecin en spécialisation		Medical doctor and students		CNHU	Chirurgie urologique	Surgery and related wars		Jamais eu de formation	Never attended IPC training	≤ 1 an	≤ 1 year	Hygiène des mains Pansement des plaies Nettoyage des surfaces de soins Antisepsie de la peau du malade	1	1	1	1	0	0	0	0	0		Je ne sais pas	0		Dakin Bétadine Ethanol 70%	1	0	1	0	1	0	0	0	3	No	4	0.8	Eau de Javel 0.5%
2021-12-28 10:28:20	2021-12-28 10:52:30	2021-12-28 10:28:20	2021-12-28 10:52:30	00:24:10.075000	Oui	18 à 30 ans	≤ 40 years	Féminin	< 1 an	Infirmier/ière		Nurse/Midwife		CNHU	Chirurgie viscérale	Surgery and related wars		Jamais eu de formation	Never attended IPC training	≤ 1 an	≤ 1 year	Hygiène des mains Pansement des plaies Nettoyage des surfaces de soins Antisepsie de la peau du malade Nettoyage des outils médicaux (ex. stéthoscopes, thermomètres) préparation des produits antiseptiques et désinfectants Approvisionnement des produits antiseptiques et désinfectants	1	1	1	1	1	1	1	0	0		Aucune concentration ci-dessus n'est appropriée	0		Ethanol 70% Bétadine Dakin	1	0	1	0	1	0	0	0	3	No	4	0.8	Eau de Javel 0.5%
2021-12-29 15:11:26	2021-12-29 15:23:23	2021-12-29 15:11:26	2021-12-29 15:23:23	00:11:56.155000	Oui	31 à 40 ans	≤ 40 years	Masculin	6 à 10 ans	Médecin en spécialisation		Medical doctor and students		CNHU	Chirurgie urologique	Surgery and related wars		Je ne me souviens plus	Never attended IPC training	Jamais eu de formation	Never attended training on AS and DS	Hygiène des mains Pansement des plaies Antisepsie de la peau du malade	1	1	0	1	0	0	0	0	0		Je ne sais pas	0		Bétadine	0	0	0	0	1	0	0	0	1	No	2	0.4	Eau de Javel 0.5% Dakin
2021-12-30 08:59:47	2021-12-30 09:27:59	2021-12-30 08:59:47	2021-12-30 09:27:59	00:28:11.381000	Oui	18 à 30 ans	≤ 40 years	Masculin	1 à 5 ans	Médecin généraliste		Medical doctor and students		CNHU	Chirurgie urologique	Surgery and related wars		Jamais eu de formation	Never attended IPC training	Jamais eu de formation	Never attended training on AS and DS	Hygiène des mains	1	0	0	0	0	0	0	0	0		Je ne sais pas	0		Eau de Javel 0.5% Dakin Bétadine	0	1	1	0	1	0	0	0	2	Yes	2	0.4	Eau de Javel 0.5% Bétadine
2022-01-04 11:41:49	2022-01-04 12:24:22	2022-01-04 11:41:49	2022-01-04 12:24:22	00:42:33.399000	Oui	18 à 30 ans	≤ 40 years	Féminin	1 à 5 ans	Aide soignant		Auxiliary staff		CNHU	Chirurgie pédiatrique	Surgery and related wars		Jamais eu de formation	Never attended IPC training	Jamais eu de formation	Never attended training on AS and DS	Hygiène des mains Antisepsie de la peau du malade Nettoyage des outils médicaux (ex. stéthoscopes, thermomètres)	1	0	0	1	1	0	0	0	0		Je ne sais pas	0		Ethanol 70% Dakin Bétadine	1	0	1	0	1	0	0	0	3	No	4	0.8	Eau de Javel 0.5%
2022-01-04 12:41:43	2022-01-04 13:23:41	2022-01-04 12:41:43	2022-01-04 13:23:41	00:41:57.889000	Oui	41 à 50 ans	> 40 years	Masculin	> 10 ans	Infirmier/ière		Nurse/Midwife		CNHU	Chirurgie pédiatrique	Surgery and related wars		≤ 1 an	≤ 1 year	> 1 ans	> 1 year	Hygiène des mains Pansement des plaies Nettoyage des surfaces de soins Nettoyage des outils médicaux (ex. stéthoscopes, thermomètres)	1	1	1	0	1	0	0	0	0		70%	0.5		Ethanol 70% Dakin Bétadine Eosine	1	0	1	0	1	0	0	1	3	Yes	3	0.6	Eau de Javel 0.5% Dakin
2022-01-04 13:42:52	2022-01-04 13:59:59	2022-01-04 13:42:52	2022-01-04 13:59:59	00:17:07.663000	Oui	31 à 40 ans	≤ 40 years	Masculin	< 1 an	Médecin en spécialisation		Medical doctor and students		CNHU	Chirurgie pédiatrique	Surgery and related wars		Jamais eu de formation	Never attended IPC training	Jamais eu de formation	Never attended training on AS and DS	Hygiène des mains Pansement des plaies Antisepsie de la peau du malade Nettoyage des outils médicaux (ex. stéthoscopes, thermomètres)	1	1	0	1	1	0	0	0	0		95%	0		Dakin Bétadine Eosine Ethanol 70%	1	0	1	0	1	0	0	1	3	Yes	3	0.6	Eau de Javel 0.5%
2022-01-04 14:09:38	2022-01-04 14:35:11	2022-01-04 14:09:38	2022-01-04 14:35:11	00:25:32.848000	Oui	18 à 30 ans	≤ 40 years	Masculin	1 à 5 ans	Médecin en spécialisation		Medical doctor and students		CNHU	Chirurgie pédiatrique	Surgery and related wars		> 1 an	> 1 year	≤ 1 an	≤ 1 year	Hygiène des mains Pansement des plaies Nettoyage des surfaces de soins Antisepsie de la peau du malade Nettoyage des outils médicaux (ex. stéthoscopes, thermomètres)	1	1	1	1	1	0	0	0	0		Je ne sais pas	0		Ethanol 70%	1	0	0	0	0	0	0	0	1	No	2	0.4	Eau de Javel 0.5%
2022-01-06 14:16:15	2022-01-06 14:40:45	2022-01-06 14:16:15	2022-01-06 14:40:45	00:24:30.173000	Oui	41 à 50 ans	> 40 years	Féminin	> 10 ans	Infirmier/ière		Nurse/Midwife		CNHU	Chirurgie urologique	Surgery and related wars		Je ne me souviens plus	Never attended IPC training	> 1 ans	> 1 year	Hygiène des mains Pansement des plaies Nettoyage des surfaces de soins Nettoyage des outils médicaux (ex. stéthoscopes, thermomètres)	1	1	1	0	1	0	0	0	0		70%	0.5		Dakin Bétadine Glycérine Eosine	0	0	1	0	1	1	0	1	2	Yes	2	0.4	Eau de Javel 0.5%
2022-01-06 15:12:16	2022-01-06 16:01:29	2022-01-06 15:12:16	2022-01-06 16:01:29	00:49:12.769000	Oui	41 à 50 ans	> 40 years	Masculin	> 10 ans	Infirmier/ière		Nurse/Midwife		CNHU	Chirurgie urologique	Surgery and related wars		> 1 an	> 1 year	Je ne me souviens plus	Never attended training on AS and DS	Hygiène des mains Pansement des plaies Nettoyage des surfaces de soins Nettoyage des outils médicaux (ex. stéthoscopes, thermomètres)	1	1	1	0	1	0	0	0	0		70%	0.5		Eau de Javel 0.5% Dakin Ethanol 70% Bétadine Eosine	1	1	1	0	1	0	0	1	3	Yes	3	0.6	Eau de Javel 0.5%
2022-01-06 14:49:50	2022-01-06 15:49:45	2022-01-06 14:49:50	2022-01-06 15:49:45	00:59:54.743000	Oui	41 à 50 ans	> 40 years	Masculin	> 10 ans	Aide soignant		Auxiliary staff		CNHU	Chirurgie urologique	Surgery and related wars		≤ 1 an	≤ 1 year	≤ 1 an	≤ 1 year	Hygiène des mains Nettoyage des surfaces de soins Nettoyage des outils médicaux (ex. stéthoscopes, thermomètres) Approvisionnement des produits antiseptiques et désinfectants	1	0	1	0	1	0	1	0	0		70%	0.5		Dakin Bétadine Eosine	0	0	1	0	1	0	0	1	2	Yes	2	0.4	Dakin Bétadine Eosine
2022-01-06 14:48:59	2022-01-06 15:38:40	2022-01-06 14:48:59	2022-01-06 15:38:40	00:49:41.522000	Oui	31 à 40 ans	≤ 40 years	Masculin	6 à 10 ans	Aide soignant		Auxiliary staff		CNHU	Chirurgie urologique	Surgery and related wars		≤ 1 an	≤ 1 year	≤ 1 an	≤ 1 year	Hygiène des mains Pansement des plaies Nettoyage des surfaces de soins Nettoyage des outils médicaux (ex. stéthoscopes, thermomètres) Approvisionnement des produits antiseptiques et désinfectants	1	1	1	0	1	0	1	0	0		70%	0.5		Dakin Bétadine Eosine	0	0	1	0	1	0	0	1	2	Yes	2	0.4	Eau de Javel 0.5% Dakin
2022-01-06 13:22:30	2022-01-06 13:45:01	2022-01-06 13:22:30	2022-01-06 13:45:01	00:22:31.039000	Oui	31 à 40 ans	≤ 40 years	Masculin	6 à 10 ans	Médecin en spécialisation		Medical doctor and students		CNHU	Chirurgie pédiatrique	Surgery and related wars		> 1 an	> 1 year	> 1 ans	> 1 year	Hygiène des mains	1	0	0	0	0	0	0	0	0		Je ne sais pas	0		Bétadine Dakin Eau de Javel 0.5%	0	1	1	0	1	0	0	0	2	Yes	2	0.4	Dakin Eau de Javel 0.5%
2022-01-06 14:11:54	2022-01-06 15:17:39	2022-01-06 14:11:54	2022-01-06 15:17:39	01:05:44.345000	Oui	41 à 50 ans	> 40 years	Féminin	> 10 ans	Infirmier/ière		Nurse/Midwife		CNHU	Chirurgie urologique	Surgery and related wars		Je ne me souviens plus	Never attended IPC training	Je ne me souviens plus	Never attended training on AS and DS	Hygiène des mains Pansement des plaies Nettoyage des surfaces de soins Antisepsie de la peau du malade Nettoyage des outils médicaux (ex. stéthoscopes, thermomètres) préparation des produits antiseptiques et désinfectants Approvisionnement des produits antiseptiques et désinfectants	1	1	1	1	1	1	1	0	0		70%	0.5		Eau de Javel 0.5% Dakin Bétadine	0	1	1	0	1	0	0	0	2	Yes	2	0.4	Eau de Javel 0.5% Dakin
2022-01-06 14:00:38	2022-01-06 14:35:41	2022-01-06 14:00:38	2022-01-06 14:35:41	00:35:02.990000	Oui	> 60 ans	> 40 years	Féminin	> 10 ans	Infirmier/ière		Nurse/Midwife		CNHU	Néonatologie	Pediatrics		Jamais eu de formation	Never attended IPC training	> 1 ans	> 1 year	Hygiène des mains Pansement des plaies Nettoyage des surfaces de soins Nettoyage des outils médicaux (ex. stéthoscopes, thermomètres) Antisepsie de la peau du malade préparation des produits antiseptiques et désinfectants Approvisionnement des produits antiseptiques et désinfectants	1	1	1	1	1	1	1	0	0		70%	0.5		Dakin Bétadine	0	0	1	0	1	0	0	0	2	No	3	0.6	Eau de Javel 0.5% Dakin
2022-01-06 14:43:09	2022-01-06 15:09:27	2022-01-06 14:43:09	2022-01-06 15:09:27	00:26:17.722000	Oui	31 à 40 ans	≤ 40 years	Féminin	1 à 5 ans	Aide soignant		Auxiliary staff		CNHU	Néonatologie	Pediatrics		Je ne me souviens plus	Never attended IPC training	Je ne me souviens plus	Never attended training on AS and DS	Hygiène des mains Nettoyage des surfaces de soins Nettoyage des outils médicaux (ex. stéthoscopes, thermomètres)	1	0	1	0	1	0	0	0	0		95%	0		Dakin Bétadine Eosine	0	0	1	0	1	0	0	1	2	Yes	2	0.4	Eau de Javel 0.5%
2022-01-06 15:20:45	2022-01-06 15:39:15	2022-01-06 15:20:45	2022-01-06 15:39:15	00:18:29.659000	Oui	31 à 40 ans	≤ 40 years	Féminin	6 à 10 ans	Infirmier/ière		Nurse/Midwife		CNHU	Néonatologie	Pediatrics		Je ne me souviens plus	Never attended IPC training	Jamais eu de formation	Never attended training on AS and DS	Hygiène des mains Pansement des plaies Nettoyage des surfaces de soins Antisepsie de la peau du malade Nettoyage des outils médicaux (ex. stéthoscopes, thermomètres) préparation des produits antiseptiques et désinfectants	1	1	1	1	1	1	0	0	0		70%	0.5		Dakin Bétadine Eosine	0	0	1	0	1	0	0	1	2	Yes	2	0.4	Eau de Javel 0.5% Dakin
2022-01-06 14:51:10	2022-01-06 15:01:03	2022-01-06 14:51:10	2022-01-06 15:01:03	00:09:52.772000	Oui	18 à 30 ans	≤ 40 years	Masculin	6 à 10 ans	Etudiant en médecine (précisez l'année dans la page suivante)	6ème année	Medical doctor and students		CNHU	Néonatologie	Pediatrics		Jamais eu de formation	Never attended IPC training	Jamais eu de formation	Never attended training on AS and DS	Hygiène des mains Nettoyage des outils médicaux (ex. stéthoscopes, thermomètres)	1	0	0	0	1	0	0	0	0		Je ne sais pas	0		Dakin Bétadine	0	0	1	0	1	0	0	0	2	No	3	0.6	Eau de Javel 0.5% Isopropanol 70% Eosine
2022-01-06 15:29:57	2022-01-06 15:59:03	2022-01-06 15:29:57	2022-01-06 15:59:03	00:29:05.273000	Oui	31 à 40 ans	≤ 40 years	Féminin	> 10 ans	Infirmier/ière		Nurse/Midwife		CNHU	Néonatologie	Pediatrics		Jamais eu de formation	Never attended IPC training	Jamais eu de formation	Never attended training on AS and DS	Hygiène des mains Pansement des plaies Nettoyage des outils médicaux (ex. stéthoscopes, thermomètres)	1	1	0	0	1	0	0	0	0		70%	0.5		Ethanol 70% Dakin Bétadine Eosine	1	0	1	0	1	0	0	1	3	Yes	3	0.6	Eau de Javel 0.5%
2022-01-12 14:06:05	2022-01-12 14:27:17	2022-01-12 14:06:05	2022-01-12 14:27:17	00:21:12.566000	Oui	41 à 50 ans	> 40 years	Féminin	1 à 5 ans	Infirmier/ière		Nurse/Midwife		CNHU	Chirurgie urologique	Surgery and related wars		Jamais eu de formation	Never attended IPC training	Jamais eu de formation	Never attended training on AS and DS	Hygiène des mains Pansement des plaies	1	1	0	0	0	0	0	0	0		70%	0.5		Dakin Bétadine Eosine Ethanol 70%	1	0	1	0	1	0	0	1	3	Yes	3	0.6	Eau de Javel 0.5% Dakin
2022-01-12 14:49:20	2022-01-12 15:32:45	2022-01-12 14:49:20	2022-01-12 15:32:45	00:43:25.101000	Oui	41 à 50 ans	> 40 years	Masculin	> 10 ans	Aide soignant		Auxiliary staff		CNHU	Chirurgie urologique	Surgery and related wars		> 1 an	> 1 year	> 1 ans	> 1 year	Hygiène des mains Pansement des plaies Nettoyage des surfaces de soins Nettoyage des outils médicaux (ex. stéthoscopes, thermomètres) Approvisionnement des produits antiseptiques et désinfectants	1	1	1	0	1	0	1	0	0		70%	0.5		Dakin Méthanol Bétadine Eosine	0	0	1	1	1	0	0	1	2	Yes	2	0.4	Eau de Javel 0.5% Dakin
2022-01-07 14:49:58	2022-01-07 15:16:59	2022-01-07 14:49:58	2022-01-07 15:16:59	00:27:01.493000	Oui	18 à 30 ans	≤ 40 years	Féminin	< 1 an	Aide soignant		Auxiliary staff		CNHU	Néonatologie	Pediatrics		Je ne me souviens plus	Never attended IPC training	Je ne me souviens plus	Never attended training on AS and DS	Hygiène des mains	1	0	0	0	0	0	0	0	0		95%	0		Dakin Bétadine Eosine Eau de Javel 0.5% Ethanol 70%	1	1	1	0	1	0	0	1	3	Yes	3	0.6	Eau de Javel 0.5% Dakin Bétadine
2022-01-12 11:05:33	2022-01-12 11:13:54	2022-01-12 11:05:33	2022-01-12 11:13:54	00:08:21.039000	Oui	18 à 30 ans	≤ 40 years	Féminin	1 à 5 ans	Médecin spécialiste		Medical doctor and students		CNHU	Néonatologie	Pediatrics		Jamais eu de formation	Never attended IPC training	Jamais eu de formation	Never attended training on AS and DS	Hygiène des mains Pansement des plaies Nettoyage des surfaces de soins Antisepsie de la peau du malade Nettoyage des outils médicaux (ex. stéthoscopes, thermomètres)	1	1	1	1	1	0	0	0	0		70%	0.5		Dakin Bétadine Eosine	0	0	1	0	1	0	0	1	2	Yes	2	0.4	Eau de Javel 0.5% Méthanol
2022-01-12 13:02:36	2022-01-12 13:30:23	2022-01-12 13:02:36	2022-01-12 13:30:23	00:27:46.868000	Oui	18 à 30 ans	≤ 40 years	Féminin	1 à 5 ans	Infirmier/ière		Nurse/Midwife		CNHU	Néonatologie	Pediatrics		≤ 1 an	≤ 1 year	> 1 ans	> 1 year	Hygiène des mains Pansement des plaies Antisepsie de la peau du malade Nettoyage des outils médicaux (ex. stéthoscopes, thermomètres)	1	1	0	1	1	0	0	0	0		70%	0.5		Dakin Bétadine Eosine Glycérine	0	0	1	0	1	1	0	1	2	Yes	2	0.4	Ethanol 70% Eau de Javel 0.5% Isopropanol 70% Méthanol
2022-01-13 16:01:30	2022-01-13 16:42:37	2022-01-13 16:01:30	2022-01-13 16:42:37	00:41:06.960000	Oui	31 à 40 ans	≤ 40 years	Féminin	6 à 10 ans	Infirmier/ière		Nurse/Midwife		CNHU	Néonatologie	Pediatrics		Je ne me souviens plus	Never attended IPC training	Je ne me souviens plus	Never attended training on AS and DS	Hygiène des mains	1	0	0	0	0	0	0	0	0		70%	0.5		Dakin Bétadine	0	0	1	0	1	0	0	0	2	No	3	0.6	Eau de Javel 0.5% Dakin
2022-01-12 11:16:30	2022-01-12 11:30:42	2022-01-12 11:16:30	2022-01-12 11:30:42	00:14:11.633000	Oui	31 à 40 ans	≤ 40 years	Masculin	6 à 10 ans	Médecin en spécialisation		Medical doctor and students		CNHU	Néonatologie	Pediatrics		> 1 an	> 1 year	> 1 ans	> 1 year	Hygiène des mains Pansement des plaies Nettoyage des surfaces de soins Nettoyage des outils médicaux (ex. stéthoscopes, thermomètres)	1	1	1	0	1	0	0	0	0		70%	0.5		Bétadine Dakin Ethanol 70%	1	0	1	0	1	0	0	0	3	No	4	0.8	Eau de Javel 0.5% Dakin
2022-01-12 15:23:43	2022-01-12 15:50:35	2022-01-12 15:23:43	2022-01-12 15:50:35	00:26:52.054000	Oui	41 à 50 ans	> 40 years	Féminin	> 10 ans	Infirmier/ière		Nurse/Midwife		CNHU	Néonatologie	Pediatrics		> 1 an	> 1 year	> 1 ans	> 1 year	Hygiène des mains Nettoyage des surfaces de soins Antisepsie de la peau du malade Nettoyage des outils médicaux (ex. stéthoscopes, thermomètres)	1	0	1	1	1	0	0	0	0		70%	0.5		Ethanol 70% Bétadine	1	0	0	0	1	0	0	0	2	No	3	0.6	Eau de Javel 0.5%
2022-01-18 12:35:26	2022-01-18 13:25:53	2022-01-18 12:35:26	2022-01-18 13:25:53	00:50:26.842000	Oui	> 60 ans	> 40 years	Féminin	> 10 ans	Préparatrice de matériel		Auxiliary staff	Préparatrice de matériel	CNHU	Chirurgie pédiatrique	Surgery and related wars		≤ 1 an	≤ 1 year	≤ 1 an	≤ 1 year	Hygiène des mains Pansement des plaies Nettoyage des surfaces de soins Antisepsie de la peau du malade Nettoyage des outils médicaux (ex. stéthoscopes, thermomètres) préparation des produits antiseptiques et désinfectants Approvisionnement des produits antiseptiques et désinfectants	1	1	1	1	1	1	1	0	0		70%	0.5		Ethanol 70% Dakin Bétadine Eosine	1	0	1	0	1	0	0	1	3	Yes	3	0.6	Eau de Javel 0.5% Dakin Isopropanol 70%
2022-01-18 13:33:58	2022-01-18 13:55:31	2022-01-18 13:33:58	2022-01-18 13:55:31	00:21:33.839000	Oui	31 à 40 ans	≤ 40 years	Féminin	> 10 ans	Aide soignant		Auxiliary staff		CNHU	Chirurgie pédiatrique	Surgery and related wars		≤ 1 an	≤ 1 year	≤ 1 an	≤ 1 year	Hygiène des mains Pansement des plaies Nettoyage des outils médicaux (ex. stéthoscopes, thermomètres) préparation des produits antiseptiques et désinfectants	1	1	0	0	1	1	0	0	0		70%	0.5		Ethanol 70% Dakin Bétadine Eosine	1	0	1	0	1	0	0	1	3	Yes	3	0.6	Eau de Javel 0.5% Dakin
2022-01-18 14:14:15	2022-01-18 14:41:39	2022-01-18 14:14:15	2022-01-18 14:41:39	00:27:24.605000	Oui	31 à 40 ans	≤ 40 years	Masculin	> 10 ans	Médecin en spécialisation		Medical doctor and students		CNHU	Chirurgie pédiatrique	Surgery and related wars		Jamais eu de formation	Never attended IPC training	> 1 ans	> 1 year	Hygiène des mains Pansement des plaies Nettoyage des outils médicaux (ex. stéthoscopes, thermomètres) Antisepsie de la peau du malade Nettoyage des surfaces de soins	1	1	1	1	1	0	0	0	0		70%	0.5		Bétadine Glycérine Eosine Dakin Ethanol 70%	1	0	1	0	1	1	0	1	3	Yes	3	0.6	Eau de Javel 0.5% Ethanol 70% Dakin
2022-01-17 12:32:58	2022-01-17 12:51:53	2022-01-17 12:32:58	2022-01-17 12:51:53	00:18:54.223000	Oui	31 à 40 ans	≤ 40 years	Féminin	6 à 10 ans	Aide soignant		Auxiliary staff		CNHU	Néonatologie	Pediatrics		Je ne me souviens plus	Never attended IPC training	Je ne me souviens plus	Never attended training on AS and DS	Hygiène des mains	1	0	0	0	0	0	0	0	0		70%	0.5		Dakin Bétadine	0	0	1	0	1	0	0	0	2	No	3	0.6	Dakin Bétadine
2022-01-17 13:43:11	2022-01-17 13:53:18	2022-01-17 13:43:11	2022-01-17 13:53:18	00:10:06.720000	Oui	18 à 30 ans	≤ 40 years	Féminin	1 à 5 ans	Médecin en spécialisation		Medical doctor and students		CNHU	Néonatologie	Pediatrics		Jamais eu de formation	Never attended IPC training	Jamais eu de formation	Never attended training on AS and DS	Hygiène des mains	1	0	0	0	0	0	0	0	0		Je ne sais pas	0		Bétadine Eosine	0	0	0	0	1	0	0	1	1	Yes	1	0.2	Eau de Javel 0.5% Dakin
2022-01-17 13:59:35	2022-01-17 15:06:10	2022-01-17 13:59:35	2022-01-17 15:06:10	01:06:35.411000	Oui	41 à 50 ans	> 40 years	Féminin	> 10 ans	Médecin en spécialisation		Medical doctor and students		CNHU	Néonatologie	Pediatrics		Jamais eu de formation	Never attended IPC training	Jamais eu de formation	Never attended training on AS and DS	Hygiène des mains Pansement des plaies Nettoyage des surfaces de soins Antisepsie de la peau du malade	1	1	1	1	0	0	0	0	0		70%	0.5		Ethanol 70% Dakin Bétadine Eosine	1	0	1	0	1	0	0	1	3	Yes	3	0.6	Eau de Javel 0.5%
2022-01-18 13:42:35	2022-01-18 14:20:05	2022-01-18 13:42:35	2022-01-18 14:20:05	00:37:30.451000	Oui	31 à 40 ans	≤ 40 years	Masculin	6 à 10 ans	Aide soignant		Auxiliary staff		CNHU	Néonatologie	Pediatrics		≤ 1 an	≤ 1 year	≤ 1 an	≤ 1 year	Hygiène des mains Nettoyage des surfaces de soins Antisepsie de la peau du malade Nettoyage des outils médicaux (ex. stéthoscopes, thermomètres) Pansement des plaies	1	1	1	1	1	0	0	0	0		70%	0.5		Eau de Javel 0.5% Dakin Glycérine	0	1	1	0	0	1	0	0	1	Yes	1	0.2	Dakin Eau de Javel 0.5% Bétadine Eosine
2022-01-18 14:20:08	2022-01-18 14:28:32	2022-01-18 14:20:08	2022-01-18 14:28:32	00:08:23.866000	Oui	18 à 30 ans	≤ 40 years	Féminin	6 à 10 ans	Médecin en spécialisation		Medical doctor and students		CNHU	Néonatologie	Pediatrics		≤ 1 an	≤ 1 year	> 1 ans	> 1 year	Hygiène des mains Nettoyage des surfaces de soins Antisepsie de la peau du malade Nettoyage des outils médicaux (ex. stéthoscopes, thermomètres) préparation des produits antiseptiques et désinfectants	1	0	1	1	1	1	0	0	0		Aucune concentration ci-dessus n'est appropriée	0		Eau de Javel 0.5%	0	1	0	0	0	0	0	0	0	No	0	0	Ethanol 70% Eau de Javel 0.5% Dakin Bétadine
2022-01-18 13:50:43	2022-01-18 14:13:04	2022-01-18 13:50:43	2022-01-18 14:13:04	00:22:20.913000	Oui	18 à 30 ans	≤ 40 years	Féminin	6 à 10 ans	Etudiant en médecine (précisez l'année dans la page suivante)	6ème année	Medical doctor and students		CNHU	Néonatologie	Pediatrics		> 1 an	> 1 year	Je ne me souviens plus	Never attended training on AS and DS	Hygiène des mains Nettoyage des surfaces de soins Nettoyage des outils médicaux (ex. stéthoscopes, thermomètres)	1	0	1	0	1	0	0	0	0		70%	0.5		Ethanol 70% Dakin Bétadine	1	0	1	0	1	0	0	0	3	No	4	0.8	Eau de Javel 0.5% Ethanol 70% Dakin
2022-01-19 10:58:50	2022-01-19 11:26:40	2022-01-19 10:58:50	2022-01-19 11:26:40	00:27:49.998000	Oui	31 à 40 ans	≤ 40 years	Masculin	6 à 10 ans	Médecin en spécialisation		Medical doctor and students		CNHU	Chirurgie traumatologique	Surgery and related wars		Je ne me souviens plus	Never attended IPC training	Jamais eu de formation	Never attended training on AS and DS	Hygiène des mains Pansement des plaies Nettoyage des surfaces de soins Nettoyage des outils médicaux (ex. stéthoscopes, thermomètres)	1	1	1	0	1	0	0	0	0		70%	0.5		Ethanol 70% Bétadine Dakin	1	0	1	0	1	0	0	0	3	No	4	0.8	Eau de Javel 0.5%
2022-01-19 11:00:03	2022-01-19 11:15:50	2022-01-19 11:00:03	2022-01-19 11:15:50	00:15:46.865000	Oui	31 à 40 ans	≤ 40 years	Masculin	6 à 10 ans	Médecin en spécialisation		Medical doctor and students		CNHU	Chirurgie traumatologique	Surgery and related wars		Jamais eu de formation	Never attended IPC training	> 1 ans	> 1 year	Hygiène des mains Pansement des plaies Nettoyage des surfaces de soins Antisepsie de la peau du malade Nettoyage des outils médicaux (ex. stéthoscopes, thermomètres)	1	1	1	1	1	0	0	0	0		Je ne sais pas	0		Ethanol 70% Eau de Javel 0.5% Bétadine	1	1	0	0	1	0	0	0	2	Yes	2	0.4	Ethanol 70% Eau de Javel 0.5%
2022-01-19 09:44:09	2022-01-19 10:12:47	2022-01-19 09:44:09	2022-01-19 10:12:47	00:28:38.079000	Oui	41 à 50 ans	> 40 years	Féminin	> 10 ans	Aide soignant		Auxiliary staff		CNHU	Chirurgie urologique	Surgery and related wars		> 1 an	> 1 year	> 1 ans	> 1 year	Hygiène des mains Pansement des plaies Nettoyage des surfaces de soins Antisepsie de la peau du malade Nettoyage des outils médicaux (ex. stéthoscopes, thermomètres) Approvisionnement des produits antiseptiques et désinfectants	1	1	1	1	1	0	1	0	0		70%	0.5		Dakin Bétadine	0	0	1	0	1	0	0	0	2	No	3	0.6	Eau de Javel 0.5%
2022-01-19 11:01:07	2022-01-19 11:15:10	2022-01-19 11:01:07	2022-01-19 11:15:10	00:14:03.147000	Oui	31 à 40 ans	≤ 40 years	Masculin	> 10 ans	Médecin en spécialisation		Medical doctor and students		CNHU	Chirurgie traumatologique	Surgery and related wars		Je ne me souviens plus	Never attended IPC training	> 1 ans	> 1 year	Hygiène des mains Pansement des plaies Antisepsie de la peau du malade	1	1	0	1	0	0	0	0	0		70%	0.5		Ethanol 70% Bétadine	1	0	0	0	1	0	0	0	2	No	3	0.6	Dakin Eau de Javel 0.5%
2022-01-20 13:15:05	2022-01-20 14:17:19	2022-01-20 13:15:05	2022-01-20 14:17:19	01:02:14.517000	Oui	41 à 50 ans	> 40 years	Masculin	> 10 ans	Infirmier/ière		Nurse/Midwife		CNHU	Hémodialyse	Internal medicine		> 1 an	> 1 year	Je ne me souviens plus	Never attended training on AS and DS	Hygiène des mains Pansement des plaies Nettoyage des surfaces de soins Antisepsie de la peau du malade préparation des produits antiseptiques et désinfectants Approvisionnement des produits antiseptiques et désinfectants	1	1	1	1	0	1	1	0	0		70%	0.5		Dakin Bétadine Eosine Glycérine	0	0	1	0	1	1	0	1	2	Yes	2	0.4	Eau de Javel 0.5%
2022-01-20 14:35:24	2022-01-20 15:02:43	2022-01-20 14:35:24	2022-01-20 15:02:43	00:27:18.324000	Oui	31 à 40 ans	≤ 40 years	Masculin	> 10 ans	Infirmier/ière		Nurse/Midwife		CNHU	Hémodialyse	Internal medicine		Je ne me souviens plus	Never attended IPC training	Je ne me souviens plus	Never attended training on AS and DS	Hygiène des mains Pansement des plaies Nettoyage des surfaces de soins Antisepsie de la peau du malade Nettoyage des outils médicaux (ex. stéthoscopes, thermomètres)	1	1	1	1	1	0	0	0	0		70%	0.5		Eosine Bétadine	0	0	0	0	1	0	0	1	1	Yes	1	0.2	Eau de Javel 0.5%
2022-01-20 15:20:53	2022-01-20 16:00:35	2022-01-20 15:20:53	2022-01-20 16:00:35	00:39:42.194000	Oui	41 à 50 ans	> 40 years	Masculin	> 10 ans	Infirmier/ière		Nurse/Midwife		CNHU	Néonatologie	Pediatrics		> 1 an	> 1 year	> 1 ans	> 1 year	Hygiène des mains Pansement des plaies Nettoyage des surfaces de soins Antisepsie de la peau du malade Nettoyage des outils médicaux (ex. stéthoscopes, thermomètres)	1	1	1	1	1	0	0	0	0		70%	0.5		Ethanol 70% Dakin Bétadine	1	0	1	0	1	0	0	0	3	No	4	0.8	Eau de Javel 0.5% Ethanol 70% Dakin Isopropanol 70%
2022-01-20 16:05:23	2022-01-20 16:34:26	2022-01-20 16:05:23	2022-01-20 16:34:26	00:29:02.947000	Oui	31 à 40 ans	≤ 40 years	Féminin	1 à 5 ans	Aide soignant		Auxiliary staff		CNHU	Hémodialyse	Internal medicine		Je ne me souviens plus	Never attended IPC training	Je ne me souviens plus	Never attended training on AS and DS	Antisepsie de la peau du malade	0	0	0	1	0	0	0	0	0		Je ne sais pas	0		Dakin	0	0	1	0	0	0	0	0	1	No	2	0.4	Dakin
2022-01-20 16:59:26	2022-01-20 17:26:35	2022-01-20 16:59:26	2022-01-20 17:26:35	00:27:09.053000	Oui	18 à 30 ans	≤ 40 years	Masculin	6 à 10 ans	Infirmier/ière		Nurse/Midwife		CNHU	Hémodialyse	Internal medicine		Je ne me souviens plus	Never attended IPC training	Je ne me souviens plus	Never attended training on AS and DS	Hygiène des mains Nettoyage des surfaces de soins Pansement des plaies	1	1	1	0	0	0	0	0	0		95%	0		Dakin Bétadine Eau de Javel 0.5%	0	1	1	0	1	0	0	0	2	Yes	2	0.4	Eau de Javel 0.5% Dakin
2022-01-20 13:51:57	2022-01-20 14:18:20	2022-01-20 13:51:57	2022-01-20 14:18:20	00:26:23.002000	Oui	18 à 30 ans	≤ 40 years	Masculin	1 à 5 ans	Infirmier/ière		Nurse/Midwife		CNHU	Hémodialyse	Internal medicine		> 1 an	> 1 year	> 1 ans	> 1 year	Hygiène des mains Pansement des plaies Antisepsie de la peau du malade Nettoyage des outils médicaux (ex. stéthoscopes, thermomètres)	1	1	0	1	1	0	0	0	0		70%	0.5		Ethanol 70% Isopropanol 70% Méthanol	1	0	0	1	0	0	1	0	2	Yes	2	0.4	Eau de Javel 0.5% Dakin
2022-01-20 15:22:24	2022-01-20 15:52:10	2022-01-20 15:22:24	2022-01-20 15:52:10	00:29:45.439000	Oui	18 à 30 ans	≤ 40 years	Masculin	< 1 an	Aide soignant		Auxiliary staff		CNHU	Hémodialyse	Internal medicine		Jamais eu de formation	Never attended IPC training	Jamais eu de formation	Never attended training on AS and DS	Hygiène des mains Nettoyage des surfaces de soins Nettoyage des outils médicaux (ex. stéthoscopes, thermomètres)	1	0	1	0	1	0	0	0	0		Je ne sais pas	0		Eau de Javel 0.5% Dakin Bétadine	0	1	1	0	1	0	0	0	2	Yes	2	0.4	Dakin Bétadine Eau de Javel 0.5%
2022-01-20 16:18:59	2022-01-20 16:53:34	2022-01-20 16:18:59	2022-01-20 16:53:34	00:34:35.707000	Oui	41 à 50 ans	> 40 years	Féminin	> 10 ans	Infirmier/ière		Nurse/Midwife		CNHU	Hémodialyse	Internal medicine		Jamais eu de formation	Never attended IPC training	Jamais eu de formation	Never attended training on AS and DS	Hygiène des mains Pansement des plaies Nettoyage des surfaces de soins Nettoyage des outils médicaux (ex. stéthoscopes, thermomètres)	1	1	1	0	1	0	0	0	0		95%	0		Bétadine	0	0	0	0	1	0	0	0	1	No	2	0.4	Eau de Javel 0.5%
2022-01-20 17:01:09	2022-01-20 17:19:23	2022-01-20 17:01:09	2022-01-20 17:19:23	00:18:13.990000	Oui	18 à 30 ans	≤ 40 years	Masculin	1 à 5 ans	Infirmier/ière		Nurse/Midwife		CNHU	Hémodialyse	Internal medicine		Jamais eu de formation	Never attended IPC training	Jamais eu de formation	Never attended training on AS and DS	Hygiène des mains Pansement des plaies Antisepsie de la peau du malade Nettoyage des surfaces de soins Nettoyage des outils médicaux (ex. stéthoscopes, thermomètres) préparation des produits antiseptiques et désinfectants Approvisionnement des produits antiseptiques et désinfectants	1	1	1	1	1	1	1	0	0		Aucune concentration ci-dessus n'est appropriée	0		Eau de Javel 0.5% Eosine Glycérine Bétadine Dakin	0	1	1	0	1	1	0	1	2	Yes	2	0.4	Eau de Javel 0.5% Dakin Ethanol 70%
2022-01-20 13:51:06	2022-01-20 14:30:44	2022-01-20 13:51:06	2022-01-20 14:30:44	00:39:38.148000	Oui	18 à 30 ans	≤ 40 years	Masculin	1 à 5 ans	Infirmier/ière		Nurse/Midwife		CNHU	Hémodialyse	Internal medicine		> 1 an	> 1 year	> 1 ans	> 1 year	Hygiène des mains Pansement des plaies Antisepsie de la peau du malade Nettoyage des outils médicaux (ex. stéthoscopes, thermomètres)	1	1	0	1	1	0	0	0	0		Aucune concentration ci-dessus n'est appropriée	0		Bétadine Dakin Ethanol 70%	1	0	1	0	1	0	0	0	3	No	4	0.8	Eau de Javel 0.5% Dakin
2022-01-20 14:40:25	2022-01-20 15:14:52	2022-01-20 14:40:25	2022-01-20 15:14:52	00:34:26.778000	Oui	41 à 50 ans	> 40 years	Féminin	> 10 ans	Aide soignant		Auxiliary staff		CNHU	Hémodialyse	Internal medicine		Je ne me souviens plus	Never attended IPC training	Je ne me souviens plus	Never attended training on AS and DS	Hygiène des mains Nettoyage des surfaces de soins Nettoyage des outils médicaux (ex. stéthoscopes, thermomètres)	1	0	1	0	1	0	0	0	0		70%	0.5		Dakin Bétadine Glycérine	0	0	1	0	1	1	0	0	2	Yes	2	0.4	Dakin Bétadine Glycérine
2022-01-20 15:29:14	2022-01-20 15:48:51	2022-01-20 15:29:14	2022-01-20 15:48:51	00:19:36.156000	Oui	18 à 30 ans	≤ 40 years	Féminin	1 à 5 ans	Infirmier/ière		Nurse/Midwife		CNHU	Hémodialyse	Internal medicine		> 1 an	> 1 year	> 1 ans	> 1 year	Hygiène des mains Pansement des plaies Antisepsie de la peau du malade Nettoyage des outils médicaux (ex. stéthoscopes, thermomètres)	1	1	0	1	1	0	0	0	0		Je ne sais pas	0		Dakin Bétadine Eosine	0	0	1	0	1	0	0	1	2	Yes	2	0.4	Eau de Javel 0.5%
2022-01-20 16:19:15	2022-01-20 16:48:48	2022-01-20 16:19:15	2022-01-20 16:48:48	00:29:33.445000	Oui	18 à 30 ans	≤ 40 years	Féminin	< 1 an	Infirmier/ière		Nurse/Midwife		CNHU	Hémodialyse	Internal medicine		Jamais eu de formation	Never attended IPC training	Jamais eu de formation	Never attended training on AS and DS	Pansement des plaies Hygiène des mains	1	1	0	0	0	0	0	0	0		95%	0		Eau de Javel 0.5% Dakin Bétadine	0	1	1	0	1	0	0	0	2	Yes	2	0.4	Eau de Javel 0.5%
2022-01-20 17:02:47	2022-01-20 17:29:14	2022-01-20 17:02:47	2022-01-20 17:29:14	00:26:26.882000	Oui	18 à 30 ans	≤ 40 years	Masculin	< 1 an	Aide soignant		Auxiliary staff		CNHU	Hémodialyse	Internal medicine		Je ne me souviens plus	Never attended IPC training	≤ 1 an	≤ 1 year	Hygiène des mains Nettoyage des outils médicaux (ex. stéthoscopes, thermomètres)	1	0	0	0	1	0	0	0	0		95%	0		Dakin Bétadine Ethanol 70%	1	0	1	0	1	0	0	0	3	No	4	0.8	Bétadine Dakin Eau de Javel 0.5%
2022-01-20 13:48:49	2022-01-20 14:15:35	2022-01-20 13:48:49	2022-01-20 14:15:35	00:26:45.177000	Oui	31 à 40 ans	≤ 40 years	Masculin	6 à 10 ans	Aide soignant		Auxiliary staff		CNHU	Hémodialyse	Internal medicine		Je ne me souviens plus	Never attended IPC training	> 1 ans	> 1 year	Hygiène des mains Nettoyage des surfaces de soins Nettoyage des outils médicaux (ex. stéthoscopes, thermomètres)	1	0	1	0	1	0	0	0	0		70%	0.5		Dakin	0	0	1	0	0	0	0	0	1	No	2	0.4	Eau de Javel 0.5% Bétadine
2022-01-20 15:22:59	2022-01-20 15:42:34	2022-01-20 15:22:59	2022-01-20 15:42:34	00:19:34.925000	Oui	18 à 30 ans	≤ 40 years	Masculin	6 à 10 ans	Etudiant en médecine (précisez l'année dans la page suivante)	6ème année	Medical doctor and students		CNHU	Néphrologie	Internal medicine		Jamais eu de formation	Never attended IPC training	Jamais eu de formation	Never attended training on AS and DS	Hygiène des mains Pansement des plaies Antisepsie de la peau du malade Nettoyage des outils médicaux (ex. stéthoscopes, thermomètres)	1	1	0	1	1	0	0	0	0		Je ne sais pas	0		Méthanol Dakin Eau de Javel 0.5% Bétadine	0	1	1	1	1	0	0	0	2	Yes	2	0.4	Dakin Méthanol Bétadine
2022-01-20 15:55:09	2022-01-20 16:39:05	2022-01-20 15:55:09	2022-01-20 16:39:05	00:43:55.748000	Oui	31 à 40 ans	≤ 40 years	Masculin	1 à 5 ans	Médecin généraliste		Medical doctor and students		CNHU	Chirurgie traumatologique	Surgery and related wars		≤ 1 an	≤ 1 year	Jamais eu de formation	Never attended training on AS and DS	Hygiène des mains Pansement des plaies Antisepsie de la peau du malade	1	1	0	1	0	0	0	0	0		Je ne sais pas	0		Bétadine Glycérine Ethanol 70%	1	0	0	0	1	1	0	0	2	Yes	2	0.4	Eau de Javel 0.5% Dakin Méthanol
2022-01-24 13:08:16	2022-01-24 13:57:16	2022-01-24 13:08:16	2022-01-24 13:57:16	00:49:00.267000	Oui	18 à 30 ans	≤ 40 years	Féminin	< 1 an	Aide soignant		Auxiliary staff		CNHU	Chirurgie traumatologique	Surgery and related wars		≤ 1 an	≤ 1 year	≤ 1 an	≤ 1 year	Hygiène des mains Pansement des plaies Nettoyage des outils médicaux (ex. stéthoscopes, thermomètres) Nettoyage des surfaces de soins	1	1	1	0	1	0	0	0	0		70%	0.5		Bétadine Dakin	0	0	1	0	1	0	0	0	2	No	3	0.6	Dakin
2022-01-20 15:49:16	2022-01-20 16:17:59	2022-01-20 15:49:16	2022-01-20 16:17:59	00:28:42.971000	Oui	31 à 40 ans	≤ 40 years	Masculin	1 à 5 ans	Médecin en spécialisation		Medical doctor and students		CNHU	Chirurgie traumatologique	Surgery and related wars		≤ 1 an	≤ 1 year	> 1 ans	> 1 year	Hygiène des mains Pansement des plaies Nettoyage des surfaces de soins	1	1	1	0	0	0	0	0	0		70%	0.5		Ethanol 70% Bétadine	1	0	0	0	1	0	0	0	2	No	3	0.6	Eau de Javel 0.5% Méthanol
2022-01-25 11:40:56	2022-01-25 11:56:53	2022-01-25 11:40:56	2022-01-25 11:56:53	00:15:57.520000	Oui	41 à 50 ans	> 40 years	Féminin	> 10 ans	Infirmier/ière		Nurse/Midwife		CNHU	Chirurgie traumatologique	Surgery and related wars		≤ 1 an	≤ 1 year	≤ 1 an	≤ 1 year	Pansement des plaies Nettoyage des outils médicaux (ex. stéthoscopes, thermomètres)	0	1	0	0	1	0	0	0	0		70%	0.5		Dakin Bétadine Eosine	0	0	1	0	1	0	0	1	2	Yes	2	0.4	Eau de Javel 0.5% Dakin
2022-01-25 11:57:41	2022-01-25 12:13:36	2022-01-25 11:57:41	2022-01-25 12:13:36	00:15:55.228000	Oui	31 à 40 ans	≤ 40 years	Féminin	> 10 ans	Infirmier/ière		Nurse/Midwife		CNHU	Chirurgie traumatologique	Surgery and related wars		Je ne me souviens plus	Never attended IPC training	Je ne me souviens plus	Never attended training on AS and DS	Hygiène des mains Pansement des plaies Nettoyage des surfaces de soins Antisepsie de la peau du malade Nettoyage des outils médicaux (ex. stéthoscopes, thermomètres) préparation des produits antiseptiques et désinfectants	1	1	1	1	1	1	0	0	0		70%	0.5		Ethanol 70% Dakin Bétadine Glycérine Eosine	1	0	1	0	1	1	0	1	3	Yes	3	0.6	Ethanol 70% Eau de Javel 0.5%
2022-01-25 12:28:03	2022-01-25 12:50:37	2022-01-25 12:28:03	2022-01-25 12:50:37	00:22:34.153000	Oui	51 à 60 ans	> 40 years	Féminin	> 10 ans	Infirmier/ière		Nurse/Midwife		CNHU	Chirurgie traumatologique	Surgery and related wars		≤ 1 an	≤ 1 year	≤ 1 an	≤ 1 year	Pansement des plaies Nettoyage des surfaces de soins Hygiène des mains Antisepsie de la peau du malade Approvisionnement des produits antiseptiques et désinfectants	1	1	1	1	0	0	1	0	0		70%	0.5		Eau de Javel 0.5% Dakin Bétadine	0	1	1	0	1	0	0	0	2	Yes	2	0.4	Eau de Javel 0.5% Eosine
2022-01-20 13:15:05	2022-01-20 13:56:12	2022-01-20 13:15:05	2022-01-20 13:56:12	00:41:06.501000	Oui	18 à 30 ans	≤ 40 years	Masculin	1 à 5 ans	Aide soignant		Auxiliary staff		CNHU	Chirurgie traumatologique	Surgery and related wars		Jamais eu de formation	Never attended IPC training	Jamais eu de formation	Never attended training on AS and DS	Hygiène des mains Pansement des plaies Nettoyage des surfaces de soins Antisepsie de la peau du malade Nettoyage des outils médicaux (ex. stéthoscopes, thermomètres)	1	1	1	1	1	0	0	0	0		95%	0		Dakin Eau de Javel 0.5% Bétadine	0	1	1	0	1	0	0	0	2	Yes	2	0.4	Dakin Eau de Javel 0.5%
2022-01-20 15:31:51	2022-01-20 15:59:00	2022-01-20 15:31:51	2022-01-20 15:59:00	00:27:09.147000	Oui	31 à 40 ans	≤ 40 years	Masculin	> 10 ans	Médecin en spécialisation		Medical doctor and students		CNHU	Chirurgie traumatologique	Surgery and related wars		Jamais eu de formation	Never attended IPC training	Jamais eu de formation	Never attended training on AS and DS	Hygiène des mains Antisepsie de la peau du malade Pansement des plaies	1	1	0	1	0	0	0	0	0		Je ne sais pas	0		Dakin Bétadine Eosine	0	0	1	0	1	0	0	1	2	Yes	2	0.4	Eau de Javel 0.5% Dakin
2022-01-20 13:36:43	2022-01-20 14:01:11	2022-01-20 13:36:43	2022-01-20 14:01:11	00:24:27.548000	Oui	31 à 40 ans	≤ 40 years	Masculin	< 1 an	Aide soignant		Auxiliary staff		CNHU	Urgence traumatologique	Surgery and related wars		Jamais eu de formation	Never attended IPC training	Jamais eu de formation	Never attended training on AS and DS	Hygiène des mains Nettoyage des surfaces de soins Antisepsie de la peau du malade Nettoyage des outils médicaux (ex. stéthoscopes, thermomètres) préparation des produits antiseptiques et désinfectants Pansement des plaies Approvisionnement des produits antiseptiques et désinfectants	1	1	1	1	1	1	1	0	0		70%	0.5		Ethanol 70% Dakin Bétadine Eau de Javel 0.5%	1	1	1	0	1	0	0	0	3	Yes	3	0.6	Eau de Javel 0.5% Méthanol Isopropanol 70% Eosine
2022-01-20 14:05:00	2022-01-20 14:39:13	2022-01-20 14:05:00	2022-01-20 14:39:13	00:34:13.028000	Oui	18 à 30 ans	≤ 40 years	Féminin	< 1 an	Aide soignant		Auxiliary staff		CNHU	Chirurgie traumatologique	Surgery and related wars		≤ 1 an	≤ 1 year	≤ 1 an	≤ 1 year	Hygiène des mains Nettoyage des surfaces de soins Nettoyage des outils médicaux (ex. stéthoscopes, thermomètres)	1	0	1	0	1	0	0	0	0		70%	0.5		Dakin Eau de Javel 0.5%	0	1	1	0	0	0	0	0	1	Yes	1	0.2	Eau de Javel 0.5% Dakin Bétadine
2022-01-20 14:49:41	2022-01-20 15:14:59	2022-01-20 14:49:41	2022-01-20 15:14:59	00:25:18.041000	Oui	31 à 40 ans	≤ 40 years	Féminin	1 à 5 ans	Aide soignant		Auxiliary staff		CNHU	Chirurgie urologique	Surgery and related wars		Jamais eu de formation	Never attended IPC training	Jamais eu de formation	Never attended training on AS and DS	Hygiène des mains Nettoyage des surfaces de soins Nettoyage des outils médicaux (ex. stéthoscopes, thermomètres)	1	0	1	0	1	0	0	0	0		70%	0.5		Ethanol 70% Dakin Bétadine	1	0	1	0	1	0	0	0	3	No	4	0.8	Eau de Javel 0.5%
2022-01-20 15:26:54	2022-01-20 15:47:23	2022-01-20 15:26:54	2022-01-20 15:47:23	00:20:29.129000	Oui	41 à 50 ans	> 40 years	Masculin	> 10 ans	Médecin en spécialisation		Medical doctor and students		CNHU	Chirurgie traumatologique	Surgery and related wars		Je ne me souviens plus	Never attended IPC training	Jamais eu de formation	Never attended training on AS and DS	Hygiène des mains Pansement des plaies Antisepsie de la peau du malade Nettoyage des outils médicaux (ex. stéthoscopes, thermomètres)	1	1	0	1	1	0	0	0	0		Je ne sais pas	0		Ethanol 70% Glycérine	1	0	0	0	0	1	0	0	1	Yes	1	0.2	Eau de Javel 0.5% Dakin
2022-01-27 14:27:27	2022-01-27 14:38:24	2022-01-27 14:27:27	2022-01-27 14:38:24	00:10:57.702000	Oui	31 à 40 ans	≤ 40 years	Masculin	1 à 5 ans	Médecin en spécialisation		Medical doctor and students		CNHU	Chirurgie traumatologique	Surgery and related wars		> 1 an	> 1 year	> 1 ans	> 1 year	Hygiène des mains Nettoyage des surfaces de soins	1	0	1	0	0	0	0	0	0		95%	0		Eau de Javel 0.5% Dakin Bétadine	0	1	1	0	1	0	0	0	2	Yes	2	0.4	Eau de Javel 0.5% Dakin
2022-01-27 13:23:15	2022-01-27 13:38:49	2022-01-27 13:23:15	2022-01-27 13:38:49	00:15:34.167000	Oui	31 à 40 ans	≤ 40 years	Masculin	> 10 ans	Médecin en spécialisation		Medical doctor and students		CNHU	Chirurgie traumatologique	Surgery and related wars		> 1 an	> 1 year	Jamais eu de formation	Never attended training on AS and DS	Hygiène des mains Pansement des plaies Antisepsie de la peau du malade	1	1	0	1	0	0	0	0	0		95%	0		Bétadine Ethanol 70% Dakin Eosine	1	0	1	0	1	0	0	1	3	Yes	3	0.6	Eau de Javel 0.5%
2022-01-24 11:16:45	2022-01-24 11:33:05	2022-01-24 11:16:45	2022-01-24 11:33:05	00:16:20.302000	Oui	41 à 50 ans	> 40 years	Féminin	> 10 ans	Infirmier/ière		Nurse/Midwife		CNHU	Hémodialyse	Internal medicine		Je ne me souviens plus	Never attended IPC training	Je ne me souviens plus	Never attended training on AS and DS	Hygiène des mains Pansement des plaies	1	1	0	0	0	0	0	0	0		70%	0.5		Dakin	0	0	1	0	0	0	0	0	1	No	2	0.4	Eau de Javel 0.5% Dakin
2022-01-27 13:03:30	2022-01-27 13:23:21	2022-01-27 13:03:30	2022-01-27 13:23:21	00:19:51.225000	Oui	18 à 30 ans	≤ 40 years	Masculin	1 à 5 ans	Aide soignant		Auxiliary staff		CNHU	Hémodialyse	Internal medicine		≤ 1 an	≤ 1 year	> 1 ans	> 1 year	Pansement des plaies Nettoyage des surfaces de soins Antisepsie de la peau du malade	0	1	1	1	0	0	0	0	0		70%	0.5		Dakin Bétadine Eosine	0	0	1	0	1	0	0	1	2	Yes	2	0.4	Eau de Javel 0.5%
2022-01-27 15:19:22	2022-01-27 16:01:54	2022-01-27 15:19:22	2022-01-27 16:01:54	00:42:31.865000	Oui	31 à 40 ans	≤ 40 years	Masculin	6 à 10 ans	Infirmier/ière		Nurse/Midwife		CNHU	Hémodialyse	Internal medicine		Je ne me souviens plus	Never attended IPC training	Je ne me souviens plus	Never attended training on AS and DS	Hygiène des mains Pansement des plaies Nettoyage des outils médicaux (ex. stéthoscopes, thermomètres) Nettoyage des surfaces de soins	1	1	1	0	1	0	0	0	0		70%	0.5		Ethanol 70% Dakin	1	0	1	0	0	0	0	0	2	No	3	0.6	Ethanol 70% Eau de Javel 0.5%
2022-01-24 10:10:42	2022-01-24 10:30:23	2022-01-24 10:10:42	2022-01-24 10:30:23	00:19:41.124000	Oui	18 à 30 ans	≤ 40 years	Masculin	< 1 an	Aide soignant		Auxiliary staff		CNHU	Hémodialyse	Internal medicine		Jamais eu de formation	Never attended IPC training	Jamais eu de formation	Never attended training on AS and DS	Hygiène des mains préparation des produits antiseptiques et désinfectants Pansement des plaies Nettoyage des surfaces de soins	1	1	1	0	0	1	0	0	0		70%	0.5		Ethanol 70% Eau de Javel 0.5% Dakin Bétadine	1	1	1	0	1	0	0	0	3	Yes	3	0.6	Eau de Javel 0.5% Dakin Ethanol 70%
2022-01-27 12:09:38	2022-01-27 12:50:22	2022-01-27 12:09:38	2022-01-27 12:50:22	00:40:44.314000	Oui	41 à 50 ans	> 40 years	Masculin	> 10 ans	Infirmier/ière		Nurse/Midwife		CNHU	Hémodialyse	Internal medicine		> 1 an	> 1 year	Jamais eu de formation	Never attended training on AS and DS	Hygiène des mains Pansement des plaies Nettoyage des surfaces de soins Nettoyage des outils médicaux (ex. stéthoscopes, thermomètres)	1	1	1	0	1	0	0	0	0		70%	0.5		Dakin Bétadine Eosine	0	0	1	0	1	0	0	1	2	Yes	2	0.4	Eau de Javel 0.5% Dakin
2022-01-27 13:10:53	2022-01-27 13:43:30	2022-01-27 13:10:53	2022-01-27 13:43:30	00:32:37.089000	Oui	41 à 50 ans	> 40 years	Féminin	> 10 ans	Infirmier/ière		Nurse/Midwife		CNHU	Hémodialyse	Internal medicine		Je ne me souviens plus	Never attended IPC training	> 1 ans	> 1 year	Hygiène des mains Pansement des plaies Nettoyage des surfaces de soins Antisepsie de la peau du malade Nettoyage des outils médicaux (ex. stéthoscopes, thermomètres)	1	1	1	1	1	0	0	0	0		Je ne sais pas	0		Dakin Bétadine	0	0	1	0	1	0	0	0	2	No	3	0.6	Eau de Javel 0.5% Dakin Bétadine
2022-01-27 14:32:22	2022-01-27 15:14:02	2022-01-27 14:32:22	2022-01-27 15:14:02	00:41:39.855000	Oui	41 à 50 ans	> 40 years	Féminin	> 10 ans	Infirmier/ière		Nurse/Midwife		CNHU	Hémodialyse	Internal medicine		Jamais eu de formation	Never attended IPC training	Jamais eu de formation	Never attended training on AS and DS	Hygiène des mains Pansement des plaies Nettoyage des surfaces de soins Nettoyage des outils médicaux (ex. stéthoscopes, thermomètres)	1	1	1	0	1	0	0	0	0		70%	0.5		Dakin Bétadine	0	0	1	0	1	0	0	0	2	No	3	0.6	Eau de Javel 0.5% Dakin
2022-01-24 10:14:37	2022-01-24 11:04:33	2022-01-24 10:14:37	2022-01-24 11:04:33	00:49:56.145000	Oui	41 à 50 ans	> 40 years	Féminin	> 10 ans	Infirmier/ière		Nurse/Midwife		CNHU	Hémodialyse	Internal medicine		Je ne me souviens plus	Never attended IPC training	Je ne me souviens plus	Never attended training on AS and DS	Hygiène des mains Pansement des plaies Antisepsie de la peau du malade Nettoyage des outils médicaux (ex. stéthoscopes, thermomètres) Nettoyage des surfaces de soins	1	1	1	1	1	0	0	0	0		70%	0.5		Dakin Bétadine	0	0	1	0	1	0	0	0	2	No	3	0.6	Eau de Javel 0.5% Dakin
2022-01-27 12:15:52	2022-01-27 13:50:23	2022-01-27 12:15:52	2022-01-27 13:50:23	01:34:31.239000	Oui	41 à 50 ans	> 40 years	Féminin	> 10 ans	Infirmier/ière		Nurse/Midwife		CNHU	Hémodialyse	Internal medicine		Je ne me souviens plus	Never attended IPC training	Je ne me souviens plus	Never attended training on AS and DS	Hygiène des mains Pansement des plaies Nettoyage des surfaces de soins Antisepsie de la peau du malade Nettoyage des outils médicaux (ex. stéthoscopes, thermomètres)	1	1	1	1	1	0	0	0	0		Aucune concentration ci-dessus n'est appropriée	0		Bétadine	0	0	0	0	1	0	0	0	1	No	2	0.4	Ethanol 70% Eau de Javel 0.5% Bétadine Eosine Glycérine
2022-01-27 14:31:28	2022-01-27 15:10:17	2022-01-27 14:31:28	2022-01-27 15:10:17	00:38:48.520000	Oui	31 à 40 ans	≤ 40 years	Féminin	1 à 5 ans	Aide soignant		Auxiliary staff		CNHU	Laboratoire	Laboratory		≤ 1 an	≤ 1 year	≤ 1 an	≤ 1 year	Nettoyage des surfaces de soins Nettoyage des outils médicaux (ex. stéthoscopes, thermomètres) Hygiène des mains	1	0	1	0	1	0	0	0	0		70%	0.5		Bétadine Dakin Eosine	0	0	1	0	1	0	0	1	2	Yes	2	0.4	Eau de Javel 0.5% Dakin
2022-01-24 10:13:49	2022-01-24 10:57:59	2022-01-24 10:13:49	2022-01-24 10:57:59	00:44:09.804000	Oui	41 à 50 ans	> 40 years	Masculin	> 10 ans	Aide soignant		Auxiliary staff		CNHU	Hémodialyse	Internal medicine		Je ne me souviens plus	Never attended IPC training	Je ne me souviens plus	Never attended training on AS and DS	Hygiène des mains Nettoyage des surfaces de soins	1	0	1	0	0	0	0	0	0		50%	0		Bétadine Dakin Glycérine Eosine	0	0	1	0	1	1	0	1	2	Yes	2	0.4	Dakin Eosine
2022-02-01 14:00:44	2022-02-01 14:21:09	2022-02-01 14:00:44	2022-02-01 14:21:09	00:20:25.442000	Oui	41 à 50 ans	> 40 years	Masculin	> 10 ans	Médecin en spécialisation		Medical doctor and students		CNHU	Chirurgie traumatologique	Surgery and related wars		> 1 an	> 1 year	> 1 ans	> 1 year	Hygiène des mains Pansement des plaies Nettoyage des surfaces de soins Antisepsie de la peau du malade Nettoyage des outils médicaux (ex. stéthoscopes, thermomètres)	1	1	1	1	1	0	0	0	0		70%	0.5		Ethanol 70% Eau de Javel 0.5% Dakin Bétadine Eosine	1	1	1	0	1	0	0	1	3	Yes	3	0.6	Eau de Javel 0.5% Dakin
2022-02-01 14:39:52	2022-02-01 14:59:25	2022-02-01 14:39:52	2022-02-01 14:59:25	00:19:32.260000	Oui	18 à 30 ans	≤ 40 years	Masculin	6 à 10 ans	Médecin en spécialisation		Medical doctor and students		CNHU	Chirurgie traumatologique	Surgery and related wars		> 1 an	> 1 year	> 1 ans	> 1 year	Hygiène des mains Pansement des plaies Nettoyage des surfaces de soins Antisepsie de la peau du malade Nettoyage des outils médicaux (ex. stéthoscopes, thermomètres) préparation des produits antiseptiques et désinfectants	1	1	1	1	1	1	0	0	0		95%	0		Dakin Bétadine Eosine	0	0	1	0	1	0	0	1	2	Yes	2	0.4	Ethanol 70% Eau de Javel 0.5%
2022-02-01 13:50:22	2022-02-01 14:19:14	2022-02-01 13:50:22	2022-02-01 14:19:14	00:28:51.456000	Oui	31 à 40 ans	≤ 40 years	Masculin	1 à 5 ans	Médecin en spécialisation		Medical doctor and students		CNHU	Chirurgie traumatologique	Surgery and related wars		≤ 1 an	≤ 1 year	≤ 1 an	≤ 1 year	Hygiène des mains Pansement des plaies Nettoyage des surfaces de soins Antisepsie de la peau du malade	1	1	1	1	0	0	0	0	0		50%	0		Bétadine Glycérine Dakin	0	0	1	0	1	1	0	0	2	Yes	2	0.4	Eau de Javel 0.5% Ethanol 70% Dakin
2022-02-01 13:45:24	2022-02-01 14:24:24	2022-02-01 13:45:24	2022-02-01 14:24:24	00:38:59.727000	Oui	31 à 40 ans	≤ 40 years	Masculin	> 10 ans	Médecin en spécialisation		Medical doctor and students		CNHU	Chirurgie traumatologique	Surgery and related wars		Jamais eu de formation	Never attended IPC training	Je ne me souviens plus	Never attended training on AS and DS	Hygiène des mains Pansement des plaies Nettoyage des outils médicaux (ex. stéthoscopes, thermomètres) Nettoyage des surfaces de soins Antisepsie de la peau du malade	1	1	1	1	1	0	0	0	0		Je ne sais pas	0		Ethanol 70% Bétadine Eau de Javel 0.5% Dakin	1	1	1	0	1	0	0	0	3	Yes	3	0.6	Eau de Javel 0.5%
2022-02-01 13:32:09	2022-02-01 13:52:23	2022-02-01 13:32:09	2022-02-01 13:52:23	00:20:13.362000	Oui	31 à 40 ans	≤ 40 years	Masculin	6 à 10 ans	Médecin en spécialisation		Medical doctor and students		CNHU	Chirurgie traumatologique	Surgery and related wars		> 1 an	> 1 year	> 1 ans	> 1 year	Hygiène des mains Pansement des plaies Antisepsie de la peau du malade Nettoyage des outils médicaux (ex. stéthoscopes, thermomètres)	1	1	0	1	1	0	0	0	0		Je ne sais pas	0		Ethanol 70% Dakin Bétadine	1	0	1	0	1	0	0	0	3	No	4	0.8	Ethanol 70% Eau de Javel 0.5% Dakin
2022-02-02 13:55:21	2022-02-02 14:40:31	2022-02-02 13:55:21	2022-02-02 14:40:31	00:45:10.298000	Oui	31 à 40 ans	≤ 40 years	Masculin	6 à 10 ans	Médecin en spécialisation		Medical doctor and students		CNHU	Chirurgie traumatologique	Surgery and related wars		≤ 1 an	≤ 1 year	≤ 1 an	≤ 1 year	Pansement des plaies Nettoyage des outils médicaux (ex. stéthoscopes, thermomètres) Approvisionnement des produits antiseptiques et désinfectants Hygiène des mains Antisepsie de la peau du malade Nettoyage des surfaces de soins	1	1	1	1	1	0	1	0	0		70%	0.5		Bétadine Dakin	0	0	1	0	1	0	0	0	2	No	3	0.6	Eau de Javel 0.5%
2022-02-02 14:58:54	2022-02-02 15:39:05	2022-02-02 14:58:54	2022-02-02 15:39:05	00:40:11.037000	Oui	18 à 30 ans	≤ 40 years	Masculin	1 à 5 ans	Médecin en spécialisation		Medical doctor and students		CNHU	Chirurgie traumatologique	Surgery and related wars		Jamais eu de formation	Never attended IPC training	Jamais eu de formation	Never attended training on AS and DS	Hygiène des mains Pansement des plaies Antisepsie de la peau du malade	1	1	0	1	0	0	0	0	0		70%	0.5		Dakin Bétadine	0	0	1	0	1	0	0	0	2	No	3	0.6	Eau de Javel 0.5%
2022-02-02 13:42:41	2022-02-02 13:57:23	2022-02-02 13:42:41	2022-02-02 13:57:23	00:14:41.937000	Oui	18 à 30 ans	≤ 40 years	Masculin	6 à 10 ans	Médecin en spécialisation		Medical doctor and students		CNHU	Chirurgie traumatologique	Surgery and related wars		Jamais eu de formation	Never attended IPC training	Jamais eu de formation	Never attended training on AS and DS	Hygiène des mains Pansement des plaies Antisepsie de la peau du malade	1	1	0	1	0	0	0	0	0		Je ne sais pas	0		Ethanol 70% Bétadine	1	0	0	0	1	0	0	0	2	No	3	0.6	Eau de Javel 0.5%
2022-02-02 14:22:15	2022-02-02 14:35:53	2022-02-02 14:22:15	2022-02-02 14:35:53	00:13:38.106000	Oui	18 à 30 ans	≤ 40 years	Masculin	1 à 5 ans	Médecin en spécialisation		Medical doctor and students		CNHU	Chirurgie traumatologique	Surgery and related wars		Jamais eu de formation	Never attended IPC training	Jamais eu de formation	Never attended training on AS and DS	Hygiène des mains Pansement des plaies Nettoyage des surfaces de soins Antisepsie de la peau du malade Nettoyage des outils médicaux (ex. stéthoscopes, thermomètres)	1	1	1	1	1	0	0	0	0		Je ne sais pas	0		Bétadine Eosine Eau de Javel 0.5%	0	1	0	0	1	0	0	1	1	Yes	1	0.2	Eau de Javel 0.5% Dakin Ethanol 70%
2022-02-03 13:53:11	2022-02-03 14:12:53	2022-02-03 13:53:11	2022-02-03 14:12:53	00:19:41.955000	Oui	31 à 40 ans	≤ 40 years	Masculin	6 à 10 ans	Médecin en spécialisation		Medical doctor and students		CNHU	Chirurgie urologique	Surgery and related wars		> 1 an	> 1 year	> 1 ans	> 1 year	Hygiène des mains Pansement des plaies Antisepsie de la peau du malade Nettoyage des outils médicaux (ex. stéthoscopes, thermomètres)	1	1	0	1	1	0	0	0	0		70%	0.5		Ethanol 70% Bétadine Dakin	1	0	1	0	1	0	0	0	3	No	4	0.8	Eau de Javel 0.5% Ethanol 70%
2022-02-03 14:22:43	2022-02-03 14:55:44	2022-02-03 14:22:43	2022-02-03 14:55:44	00:33:01.588000	Oui	18 à 30 ans	≤ 40 years	Féminin	1 à 5 ans	Médecin en spécialisation		Medical doctor and students		CNHU	Chirurgie traumatologique	Surgery and related wars		Jamais eu de formation	Never attended IPC training	Jamais eu de formation	Never attended training on AS and DS	Hygiène des mains Pansement des plaies Nettoyage des surfaces de soins Antisepsie de la peau du malade Nettoyage des outils médicaux (ex. stéthoscopes, thermomètres)	1	1	1	1	1	0	0	0	0		Je ne sais pas	0		Dakin Bétadine	0	0	1	0	1	0	0	0	2	No	3	0.6	Eau de Javel 0.5%
2022-02-03 15:02:40	2022-02-03 15:19:05	2022-02-03 15:02:40	2022-02-03 15:19:05	00:16:25.612000	Oui	18 à 30 ans	≤ 40 years	Masculin	1 à 5 ans	Médecin en spécialisation		Medical doctor and students		CNHU	Chirurgie urologique	Surgery and related wars		≤ 1 an	≤ 1 year	≤ 1 an	≤ 1 year	Hygiène des mains Pansement des plaies Nettoyage des surfaces de soins Antisepsie de la peau du malade Nettoyage des outils médicaux (ex. stéthoscopes, thermomètres)	1	1	1	1	1	0	0	0	0		Je ne sais pas	0		Bétadine	0	0	0	0	1	0	0	0	1	No	2	0.4	Eau de Javel 0.5%
2022-02-03 15:35:04	2022-02-03 16:13:55	2022-02-03 15:35:04	2022-02-03 16:13:55	00:38:50.387000	Oui	41 à 50 ans	> 40 years	Féminin	> 10 ans	Infirmier/ière		Nurse/Midwife		CNHU	Hémodialyse	Internal medicine		Jamais eu de formation	Never attended IPC training	Jamais eu de formation	Never attended training on AS and DS	Hygiène des mains Antisepsie de la peau du malade	1	0	0	1	0	0	0	0	0		70%	0.5		Bétadine Dakin Eosine	0	0	1	0	1	0	0	1	2	Yes	2	0.4	Dakin Eau de Javel 0.5%
2022-02-03 16:17:13	2022-02-03 16:29:49	2022-02-03 16:17:13	2022-02-03 16:29:49	00:12:35.996000	Oui	18 à 30 ans	≤ 40 years	Masculin	1 à 5 ans	Aide soignant		Auxiliary staff		CNHU	Hémodialyse	Internal medicine		Jamais eu de formation	Never attended IPC training	Jamais eu de formation	Never attended training on AS and DS	Approvisionnement des produits antiseptiques et désinfectants	0	0	0	0	0	0	1	0	0		Je ne sais pas	0		Dakin	0	0	1	0	0	0	0	0	1	No	2	0.4	Eau de Javel 0.5% Dakin
2022-01-31 14:09:16	2022-01-31 14:27:44	2022-01-31 14:09:16	2022-01-31 14:27:44	00:18:28.040000	Oui	18 à 30 ans	≤ 40 years	Masculin	1 à 5 ans	Aide soignant		Auxiliary staff		CNHU	Hémodialyse	Internal medicine		> 1 an	> 1 year	> 1 ans	> 1 year	Hygiène des mains	1	0	0	0	0	0	0	0	0		70%	0.5		Dakin	0	0	1	0	0	0	0	0	1	No	2	0.4	Dakin Eau de Javel 0.5% Ethanol 70%
2022-01-31 14:31:44	2022-01-31 14:54:50	2022-01-31 14:31:44	2022-01-31 14:54:50	00:23:06.235000	Oui	18 à 30 ans	≤ 40 years	Féminin	< 1 an	Aide soignant		Auxiliary staff		CNHU	Hémodialyse	Internal medicine		Jamais eu de formation	Never attended IPC training	Jamais eu de formation	Never attended training on AS and DS	Hygiène des mains	1	0	0	0	0	0	0	0	0		Je ne sais pas	0		Ethanol 70% Eau de Javel 0.5% Dakin Bétadine	1	1	1	0	1	0	0	0	3	Yes	3	0.6	Eau de Javel 0.5% Dakin
2022-01-31 15:00:00	2022-01-31 15:31:02	2022-01-31 15:00:00	2022-01-31 15:31:02	00:31:02.447000	Oui	41 à 50 ans	> 40 years	Masculin	> 10 ans	Infirmier/ière		Nurse/Midwife		CNHU	Hémodialyse	Internal medicine		Je ne me souviens plus	Never attended IPC training	Jamais eu de formation	Never attended training on AS and DS	Hygiène des mains Pansement des plaies Nettoyage des surfaces de soins Antisepsie de la peau du malade Nettoyage des outils médicaux (ex. stéthoscopes, thermomètres)	1	1	1	1	1	0	0	0	0		70%	0.5		Dakin Bétadine Eosine Eau de Javel 0.5%	0	1	1	0	1	0	0	1	2	Yes	2	0.4	Ethanol 70% Eau de Javel 0.5% Dakin Bétadine Eosine
2022-02-08 14:33:15	2022-02-08 15:24:36	2022-02-08 14:33:15	2022-02-08 15:24:36	00:51:20.819000	Oui	51 à 60 ans	> 40 years	Masculin	> 10 ans	Infirmier/ière		Nurse/Midwife		CNHU	Cardiologie	Internal medicine		Je ne me souviens plus	Never attended IPC training	Je ne me souviens plus	Never attended training on AS and DS	Hygiène des mains Pansement des plaies Nettoyage des surfaces de soins Antisepsie de la peau du malade Nettoyage des outils médicaux (ex. stéthoscopes, thermomètres)	1	1	1	1	1	0	0	0	0		70%	0.5		Bétadine Dakin Eau de Javel 0.5%	0	1	1	0	1	0	0	0	2	Yes	2	0.4	Eau de Javel 0.5%
2022-02-10 09:38:51	2022-02-10 10:03:34	2022-02-10 09:38:51	2022-02-10 10:03:34	00:24:43.842000	Oui	31 à 40 ans	≤ 40 years	Féminin	6 à 10 ans	Médecin en spécialisation		Medical doctor and students		CNHU	Cardiologie	Internal medicine		Je ne me souviens plus	Never attended IPC training	Je ne me souviens plus	Never attended training on AS and DS	Hygiène des mains Pansement des plaies Nettoyage des surfaces de soins Antisepsie de la peau du malade Nettoyage des outils médicaux (ex. stéthoscopes, thermomètres)	1	1	1	1	1	0	0	0	0		70%	0.5		Ethanol 70% Dakin Bétadine Eosine	1	0	1	0	1	0	0	1	3	Yes	3	0.6	Eau de Javel 0.5% Ethanol 70%
2022-02-10 12:45:32	2022-02-10 13:13:59	2022-02-10 12:45:32	2022-02-10 13:13:59	00:28:26.648000	Oui	18 à 30 ans	≤ 40 years	Masculin	1 à 5 ans	Médecin en spécialisation		Medical doctor and students		CNHU	Cardiologie	Internal medicine		≤ 1 an	≤ 1 year	Jamais eu de formation	Never attended training on AS and DS	Hygiène des mains Nettoyage des surfaces de soins Antisepsie de la peau du malade Nettoyage des outils médicaux (ex. stéthoscopes, thermomètres)	1	0	1	1	1	0	0	0	0		95%	0		Eau de Javel 0.5% Dakin Bétadine	0	1	1	0	1	0	0	0	2	Yes	2	0.4	Eau de Javel 0.5%
2022-02-15 13:37:43	2022-02-15 14:05:07	2022-02-15 13:37:43	2022-02-15 14:05:07	00:27:23.598000	Oui	18 à 30 ans	≤ 40 years	Masculin	6 à 10 ans	Médecin en spécialisation		Medical doctor and students		CNHU	Cardiologie	Internal medicine		Jamais eu de formation	Never attended IPC training	Jamais eu de formation	Never attended training on AS and DS	Nettoyage des outils médicaux (ex. stéthoscopes, thermomètres) Hygiène des mains	1	0	0	0	1	0	0	0	0		Je ne sais pas	0		Eau de Javel 0.5%	0	1	0	0	0	0	0	0	0	No	0	0	Ethanol 70% Eau de Javel 0.5%
2022-02-15 14:11:01	2022-02-15 14:32:31	2022-02-15 14:11:01	2022-02-15 14:32:31	00:21:30.058000	Oui	31 à 40 ans	≤ 40 years	Masculin	> 10 ans	Médecin en spécialisation		Medical doctor and students		CNHU	Cardiologie	Internal medicine		Je ne me souviens plus	Never attended IPC training	> 1 ans	> 1 year	Hygiène des mains	1	0	0	0	0	0	0	0	0		70%	0.5		Bétadine Eau de Javel 0.5% Eosine	0	1	0	0	1	0	0	1	1	Yes	1	0.2	Eau de Javel 0.5% Méthanol Isopropanol 70%
2022-02-15 14:50:51	2022-02-15 15:24:41	2022-02-15 14:50:51	2022-02-15 15:24:41	00:33:50.095000	Oui	41 à 50 ans	> 40 years	Masculin	> 10 ans	Médecin en spécialisation		Medical doctor and students		CNHU	Cardiologie	Internal medicine		Jamais eu de formation	Never attended IPC training	Jamais eu de formation	Never attended training on AS and DS	Hygiène des mains Pansement des plaies	1	1	0	0	0	0	0	0	0		Je ne sais pas	0		Dakin Ethanol 70% Méthanol Bétadine Glycérine	1	0	1	1	1	1	0	0	3	Yes	3	0.6	Ethanol 70% Eau de Javel 0.5% Méthanol Dakin
2022-02-15 13:30:48	2022-02-15 13:46:18	2022-02-15 13:30:48	2022-02-15 13:46:18	00:15:30.079000	Oui	31 à 40 ans	≤ 40 years	Masculin	6 à 10 ans	Médecin en spécialisation		Medical doctor and students		CNHU	Cardiologie	Internal medicine		> 1 an	> 1 year	> 1 ans	> 1 year	Hygiène des mains Nettoyage des surfaces de soins Nettoyage des outils médicaux (ex. stéthoscopes, thermomètres)	1	0	1	0	1	0	0	0	0		70%	0.5		Ethanol 70% Bétadine	1	0	0	0	1	0	0	0	2	No	3	0.6	Eau de Javel 0.5% Dakin
2022-02-15 15:09:55	2022-02-15 15:21:38	2022-02-15 15:09:55	2022-02-15 15:21:38	00:11:43.382000	Oui	18 à 30 ans	≤ 40 years	Féminin	> 10 ans	Médecin en spécialisation		Medical doctor and students		CNHU	Cardiologie	Internal medicine		Jamais eu de formation	Never attended IPC training	Jamais eu de formation	Never attended training on AS and DS	Hygiène des mains Nettoyage des outils médicaux (ex. stéthoscopes, thermomètres)	1	0	0	0	1	0	0	0	0		70%	0.5		Ethanol 70% Dakin	1	0	1	0	0	0	0	0	2	No	3	0.6	Eau de Javel 0.5%
2022-02-16 13:42:22	2022-02-16 14:02:44	2022-02-16 13:42:22	2022-02-16 14:02:44	00:20:21.785000	Oui	18 à 30 ans	≤ 40 years	Féminin	1 à 5 ans	Médecin en spécialisation		Medical doctor and students		CNHU	Cardiologie	Internal medicine		Je ne me souviens plus	Never attended IPC training	Je ne me souviens plus	Never attended training on AS and DS	Hygiène des mains Nettoyage des surfaces de soins Nettoyage des outils médicaux (ex. stéthoscopes, thermomètres) préparation des produits antiseptiques et désinfectants	1	0	1	0	1	1	0	0	0		95%	0		Dakin Bétadine Eosine	0	0	1	0	1	0	0	1	2	Yes	2	0.4	Eau de Javel 0.5% Bétadine Ethanol 70%
2022-02-16 13:48:56	2022-02-16 14:16:36	2022-02-16 13:48:56	2022-02-16 14:16:36	00:27:39.949000	Oui	18 à 30 ans	≤ 40 years	Masculin	6 à 10 ans	Médecin en spécialisation		Medical doctor and students		CNHU	Cardiologie	Internal medicine		Je ne me souviens plus	Never attended IPC training	> 1 ans	> 1 year	Hygiène des mains Pansement des plaies Nettoyage des surfaces de soins Antisepsie de la peau du malade préparation des produits antiseptiques et désinfectants	1	1	1	1	0	1	0	0	0		Je ne sais pas	0		Ethanol 70% Eau de Javel 0.5% Dakin Bétadine	1	1	1	0	1	0	0	0	3	Yes	3	0.6	Dakin
2022-02-16 14:26:00	2022-02-16 14:40:17	2022-02-16 14:26:00	2022-02-16 14:40:17	00:14:17.120000	Oui	18 à 30 ans	≤ 40 years	Féminin	> 10 ans	Médecin en spécialisation		Medical doctor and students		CNHU	Cardiologie	Internal medicine		Je ne me souviens plus	Never attended IPC training	Je ne me souviens plus	Never attended training on AS and DS	Hygiène des mains Nettoyage des surfaces de soins Pansement des plaies	1	1	1	0	0	0	0	0	0		70%	0.5		Dakin Bétadine Eosine Eau de Javel 0.5%	0	1	1	0	1	0	0	1	2	Yes	2	0.4	Eau de Javel 0.5% Ethanol 70%
2022-02-18 12:00:11	2022-02-18 12:32:12	2022-02-18 12:00:11	2022-02-18 12:32:12	00:32:01.382000	Oui	31 à 40 ans	≤ 40 years	Masculin	> 10 ans	Médecin spécialiste		Medical doctor and students		CNHU	Gynécologie-Obstétrique	Genecology-obstetrics		Jamais eu de formation	Never attended IPC training	Je ne me souviens plus	Never attended training on AS and DS	Hygiène des mains Pansement des plaies Nettoyage des surfaces de soins Antisepsie de la peau du malade Nettoyage des outils médicaux (ex. stéthoscopes, thermomètres) préparation des produits antiseptiques et désinfectants	1	1	1	1	1	1	0	0	0		70%	0.5		Ethanol 70% Dakin Bétadine Eosine	1	0	1	0	1	0	0	1	3	Yes	3	0.6	Glycérine Isopropanol 70% Eau de Javel 0.5% Ethanol 70%
2022-02-18 12:32:16	2022-02-18 12:51:19	2022-02-18 12:32:16	2022-02-18 12:51:19	00:19:03.173000	Oui	31 à 40 ans	≤ 40 years	Masculin	6 à 10 ans	Médecin en spécialisation		Medical doctor and students		CNHU	Gynécologie-Obstétrique	Genecology-obstetrics		Je ne me souviens plus	Never attended IPC training	Je ne me souviens plus	Never attended training on AS and DS	Hygiène des mains Pansement des plaies Nettoyage des surfaces de soins Antisepsie de la peau du malade Approvisionnement des produits antiseptiques et désinfectants	1	1	1	1	0	0	1	0	0		Je ne sais pas	0		Dakin	0	0	1	0	0	0	0	0	1	No	2	0.4	Eau de Javel 0.5% Dakin
2022-02-18 13:31:53	2022-02-18 13:50:58	2022-02-18 13:31:53	2022-02-18 13:50:58	00:19:04.766000	Oui	18 à 30 ans	≤ 40 years	Féminin	Non applicable	Aide soignant		Auxiliary staff		CNHU	Cardiologie	Internal medicine		Jamais eu de formation	Never attended IPC training	Jamais eu de formation	Never attended training on AS and DS	Hygiène des mains Nettoyage des surfaces de soins préparation des produits antiseptiques et désinfectants	1	0	1	0	0	1	0	0	0		95%	0		Eau de Javel 0.5%	0	1	0	0	0	0	0	0	0	No	0	0	Bétadine Eau de Javel 0.5%
2022-02-18 14:06:44	2022-02-18 15:28:53	2022-02-18 14:06:44	2022-02-18 15:28:53	01:22:09.777000	Oui	18 à 30 ans	≤ 40 years	Féminin	> 10 ans	Médecin en spécialisation		Medical doctor and students		CNHU	Cardiologie	Internal medicine		Je ne me souviens plus	Never attended IPC training	Je ne me souviens plus	Never attended training on AS and DS	Hygiène des mains Nettoyage des surfaces de soins Antisepsie de la peau du malade Nettoyage des outils médicaux (ex. stéthoscopes, thermomètres) Pansement des plaies	1	1	1	1	1	0	0	0	0		95%	0		Ethanol 70% Eau de Javel 0.5% Bétadine Eosine Dakin	1	1	1	0	1	0	0	1	3	Yes	3	0.6	Ethanol 70% Eau de Javel 0.5%
2022-02-18 13:26:12	2022-02-18 13:47:50	2022-02-18 13:26:12	2022-02-18 13:47:50	00:21:37.452000	Oui	31 à 40 ans	≤ 40 years	Féminin	6 à 10 ans	Aide soignant		Auxiliary staff		CNHU	Cardiologie	Internal medicine		Jamais eu de formation	Never attended IPC training	Jamais eu de formation	Never attended training on AS and DS	Hygiène des mains Nettoyage des surfaces de soins Nettoyage des outils médicaux (ex. stéthoscopes, thermomètres) Approvisionnement des produits antiseptiques et désinfectants	1	0	1	0	1	0	1	0	0		Aucune concentration ci-dessus n'est appropriée	0		Dakin	0	0	1	0	0	0	0	0	1	No	2	0.4	Eau de Javel 0.5%
2022-02-18 14:18:44	2022-02-18 15:25:09	2022-02-18 14:18:44	2022-02-18 15:25:09	01:06:25.197000	Oui	18 à 30 ans	≤ 40 years	Féminin	6 à 10 ans	Médecin en spécialisation		Medical doctor and students		CNHU	Cardiologie	Internal medicine		Jamais eu de formation	Never attended IPC training	Jamais eu de formation	Never attended training on AS and DS	Hygiène des mains Nettoyage des surfaces de soins Pansement des plaies Antisepsie de la peau du malade	1	1	1	1	0	0	0	0	0		Je ne sais pas	0		Bétadine Eosine Dakin	0	0	1	0	1	0	0	1	2	Yes	2	0.4	Eau de Javel 0.5%
2022-02-22 14:23:08	2022-02-22 14:41:53	2022-02-22 14:23:08	2022-02-22 14:41:53	00:18:44.550000	Oui	18 à 30 ans	≤ 40 years	Masculin	1 à 5 ans	Médecin en spécialisation		Medical doctor and students		CNHU	Cardiologie	Internal medicine		> 1 an	> 1 year	> 1 ans	> 1 year	Hygiène des mains Pansement des plaies Nettoyage des outils médicaux (ex. stéthoscopes, thermomètres)	1	1	0	0	1	0	0	0	0		Je ne sais pas	0		Bétadine	0	0	0	0	1	0	0	0	1	No	2	0.4	Eau de Javel 0.5% Ethanol 70% Dakin
2022-02-22 14:43:54	2022-02-22 14:58:44	2022-02-22 14:43:54	2022-02-22 14:58:44	00:14:50.384000	Oui	31 à 40 ans	≤ 40 years	Féminin	6 à 10 ans	Médecin en spécialisation		Medical doctor and students		CNHU	Cardiologie	Internal medicine		Jamais eu de formation	Never attended IPC training	Jamais eu de formation	Never attended training on AS and DS	Nettoyage des surfaces de soins Pansement des plaies Hygiène des mains	1	1	1	0	0	0	0	0	0		95%	0		Bétadine Dakin Eosine	0	0	1	0	1	0	0	1	2	Yes	2	0.4	Eau de Javel 0.5%
2022-02-22 14:38:50	2022-02-22 14:53:48	2022-02-22 14:38:50	2022-02-22 14:53:48	00:14:57.965000	Oui	31 à 40 ans	≤ 40 years	Masculin	6 à 10 ans	Médecin en spécialisation		Medical doctor and students		CNHU	Cardiologie	Internal medicine		Je ne me souviens plus	Never attended IPC training	Jamais eu de formation	Never attended training on AS and DS	Hygiène des mains Pansement des plaies Nettoyage des surfaces de soins Nettoyage des outils médicaux (ex. stéthoscopes, thermomètres)	1	1	1	0	1	0	0	0	0		95%	0		Dakin	0	0	1	0	0	0	0	0	1	No	2	0.4	Eau de Javel 0.5% Dakin Ethanol 70%
2022-02-22 13:51:38	2022-02-22 14:03:19	2022-02-22 13:51:38	2022-02-22 14:03:19	00:11:40.647000	Oui	18 à 30 ans	≤ 40 years	Masculin	6 à 10 ans	Médecin en spécialisation		Medical doctor and students		CNHU	Cardiologie	Internal medicine		Jamais eu de formation	Never attended IPC training	Jamais eu de formation	Never attended training on AS and DS	Hygiène des mains Pansement des plaies Nettoyage des surfaces de soins Antisepsie de la peau du malade Nettoyage des outils médicaux (ex. stéthoscopes, thermomètres)	1	1	1	1	1	0	0	0	0		70%	0.5		Eau de Javel 0.5% Dakin Bétadine Eosine	0	1	1	0	1	0	0	1	2	Yes	2	0.4	Eau de Javel 0.5%
2022-02-22 14:18:42	2022-02-22 14:41:43	2022-02-22 14:18:42	2022-02-22 14:41:43	00:23:01.160000	Oui	18 à 30 ans	≤ 40 years	Masculin	> 10 ans	Médecin en spécialisation		Medical doctor and students		CNHU	Cardiologie	Internal medicine		Je ne me souviens plus	Never attended IPC training	Je ne me souviens plus	Never attended training on AS and DS	Hygiène des mains	1	0	0	0	0	0	0	0	0		Je ne sais pas	0		Dakin Bétadine	0	0	1	0	1	0	0	0	2	No	3	0.6	Eau de Javel 0.5%
2022-02-22 13:25:54	2022-02-22 13:38:14	2022-02-22 13:25:54	2022-02-22 13:38:14	00:12:19.713000	Oui	18 à 30 ans	≤ 40 years	Féminin	6 à 10 ans	Médecin en spécialisation		Medical doctor and students		CNHU	Cardiologie	Internal medicine		Jamais eu de formation	Never attended IPC training	Jamais eu de formation	Never attended training on AS and DS	Hygiène des mains Nettoyage des surfaces de soins Nettoyage des outils médicaux (ex. stéthoscopes, thermomètres)	1	0	1	0	1	0	0	0	0		Je ne sais pas	0		Dakin Bétadine Eosine	0	0	1	0	1	0	0	1	2	Yes	2	0.4	Eau de Javel 0.5%
2022-02-22 13:51:48	2022-02-22 14:02:39	2022-02-22 13:51:48	2022-02-22 14:02:39	00:10:50.685000	Oui	18 à 30 ans	≤ 40 years	Masculin	6 à 10 ans	Médecin en spécialisation		Medical doctor and students		CNHU	Cardiologie	Internal medicine		Je ne me souviens plus	Never attended IPC training	Jamais eu de formation	Never attended training on AS and DS	Hygiène des mains Pansement des plaies Nettoyage des surfaces de soins Nettoyage des outils médicaux (ex. stéthoscopes, thermomètres)	1	1	1	0	1	0	0	0	0		Je ne sais pas	0		Bétadine Dakin Eosine	0	0	1	0	1	0	0	1	2	Yes	2	0.4	Eau de Javel 0.5%
2022-02-22 14:20:09	2022-02-22 14:34:43	2022-02-22 14:20:09	2022-02-22 14:34:43	00:14:33.069000	Oui	18 à 30 ans	≤ 40 years	Féminin	1 à 5 ans	Médecin en spécialisation		Medical doctor and students		CNHU	Cardiologie	Internal medicine		> 1 an	> 1 year	> 1 ans	> 1 year	Pansement des plaies Hygiène des mains Nettoyage des outils médicaux (ex. stéthoscopes, thermomètres) Nettoyage des surfaces de soins	1	1	1	0	1	0	0	0	0		95%	0		Ethanol 70% Dakin Bétadine	1	0	1	0	1	0	0	0	3	No	4	0.8	Eau de Javel 0.5% Ethanol 70%
2022-02-22 13:55:34	2022-02-22 14:16:13	2022-02-22 13:55:34	2022-02-22 14:16:13	00:20:39.208000	Oui	31 à 40 ans	≤ 40 years	Masculin	> 10 ans	Médecin en spécialisation		Medical doctor and students		CNHU	Gynécologie-Obstétrique	Genecology-obstetrics		Jamais eu de formation	Never attended IPC training	Jamais eu de formation	Never attended training on AS and DS	Hygiène des mains Pansement des plaies Nettoyage des surfaces de soins Antisepsie de la peau du malade Nettoyage des outils médicaux (ex. stéthoscopes, thermomètres)	1	1	1	1	1	0	0	0	0		70%	0.5		Dakin Bétadine	0	0	1	0	1	0	0	0	2	No	3	0.6	Eau de Javel 0.5%
2022-02-22 15:07:41	2022-02-22 15:53:38	2022-02-22 15:07:41	2022-02-22 15:53:38	00:45:56.320000	Oui	41 à 50 ans	> 40 years	Féminin	> 10 ans	Sage-femme		Nurse/Midwife	Sage-femme	CNHU	Gynécologie-Obstétrique	Genecology-obstetrics		> 1 an	> 1 year	Jamais eu de formation	Never attended training on AS and DS	Hygiène des mains Pansement des plaies Nettoyage des surfaces de soins Antisepsie de la peau du malade Nettoyage des outils médicaux (ex. stéthoscopes, thermomètres)	1	1	1	1	1	0	0	0	0		70%	0.5		Eau de Javel 0.5% Dakin Bétadine Eosine Glycérine	0	1	1	0	1	1	0	1	2	Yes	2	0.4	Eau de Javel 0.5% Ethanol 70% Isopropanol 70%
2022-02-22 13:59:11	2022-02-22 14:42:04	2022-02-22 13:59:11	2022-02-22 14:42:04	00:42:52.445000	Oui	31 à 40 ans	≤ 40 years	Masculin	6 à 10 ans	Médecin en spécialisation		Medical doctor and students		CNHU	Gynécologie-Obstétrique	Genecology-obstetrics		Jamais eu de formation	Never attended IPC training	Jamais eu de formation	Never attended training on AS and DS	Hygiène des mains Pansement des plaies Nettoyage des surfaces de soins Antisepsie de la peau du malade Nettoyage des outils médicaux (ex. stéthoscopes, thermomètres)	1	1	1	1	1	0	0	0	0		Je ne sais pas	0		Dakin Bétadine Eosine	0	0	1	0	1	0	0	1	2	Yes	2	0.4	Eau de Javel 0.5% Ethanol 70% Méthanol Dakin Isopropanol 70%
2022-02-23 12:06:41	2022-02-23 12:28:31	2022-02-23 12:06:41	2022-02-23 12:28:31	00:21:50.849000	Oui	31 à 40 ans	≤ 40 years	Masculin	1 à 5 ans	Médecin en spécialisation		Medical doctor and students		CNHU	Gynécologie-Obstétrique	Genecology-obstetrics		> 1 an	> 1 year	Jamais eu de formation	Never attended training on AS and DS	Hygiène des mains Pansement des plaies Antisepsie de la peau du malade Nettoyage des outils médicaux (ex. stéthoscopes, thermomètres)	1	1	0	1	1	0	0	0	0		70%	0.5		Eosine Bétadine	0	0	0	0	1	0	0	1	1	Yes	1	0.2	Eau de Javel 0.5%
2022-02-23 12:56:26	2022-02-23 13:40:18	2022-02-23 12:56:26	2022-02-23 13:40:18	00:43:52.528000	Oui	51 à 60 ans	> 40 years	Féminin	> 10 ans	Sage-femme		Nurse/Midwife	Sage-femme	CNHU	Gynécologie-Obstétrique	Genecology-obstetrics		≤ 1 an	≤ 1 year	Jamais eu de formation	Never attended training on AS and DS	Hygiène des mains Approvisionnement des produits antiseptiques et désinfectants Nettoyage des surfaces de soins Nettoyage des outils médicaux (ex. stéthoscopes, thermomètres)	1	0	1	0	1	0	1	0	0		70%	0.5		Eosine Ethanol 70% Bétadine Dakin	1	0	1	0	1	0	0	1	3	Yes	3	0.6	Ethanol 70% Eosine Dakin Bétadine
2022-02-23 14:59:21	2022-02-23 15:14:21	2022-02-23 14:59:21	2022-02-23 15:14:21	00:14:59.432000	Oui	18 à 30 ans	≤ 40 years	Féminin	1 à 5 ans	Sage-femme		Nurse/Midwife	Sage-femme	CNHU	Gynécologie-Obstétrique	Genecology-obstetrics		Jamais eu de formation	Never attended IPC training	Je ne me souviens plus	Never attended training on AS and DS	Hygiène des mains Pansement des plaies Nettoyage des surfaces de soins Antisepsie de la peau du malade Nettoyage des outils médicaux (ex. stéthoscopes, thermomètres) préparation des produits antiseptiques et désinfectants	1	1	1	1	1	1	0	0	0		Je ne sais pas	0		Dakin Bétadine	0	0	1	0	1	0	0	0	2	No	3	0.6	Eau de Javel 0.5% Dakin
2022-02-23 15:15:09	2022-02-23 15:34:17	2022-02-23 15:15:09	2022-02-23 15:34:17	00:19:08.126000	Oui	41 à 50 ans	> 40 years	Masculin	> 10 ans	Médecin en spécialisation		Medical doctor and students		CNHU	Gynécologie-Obstétrique	Genecology-obstetrics		> 1 an	> 1 year	> 1 ans	> 1 year	Hygiène des mains Antisepsie de la peau du malade préparation des produits antiseptiques et désinfectants Approvisionnement des produits antiseptiques et désinfectants	1	0	0	1	0	1	1	0	0		70%	0.5		Ethanol 70%	1	0	0	0	0	0	0	0	1	No	2	0.4	Eau de Javel 0.5% Ethanol 70% Méthanol Isopropanol 70% Dakin
2022-02-23 12:16:56	2022-02-23 12:31:43	2022-02-23 12:16:56	2022-02-23 12:31:43	00:14:47.419000	Oui	18 à 30 ans	≤ 40 years	Féminin	6 à 10 ans	Médecin en spécialisation		Medical doctor and students		CNHU	Gynécologie-Obstétrique	Genecology-obstetrics		Jamais eu de formation	Never attended IPC training	Jamais eu de formation	Never attended training on AS and DS	Hygiène des mains Pansement des plaies Nettoyage des surfaces de soins Nettoyage des outils médicaux (ex. stéthoscopes, thermomètres) Approvisionnement des produits antiseptiques et désinfectants Antisepsie de la peau du malade	1	1	1	1	1	0	1	0	0		Je ne sais pas	0		Glycérine Bétadine	0	0	0	0	1	1	0	0	1	Yes	1	0.2	Eau de Javel 0.5%
2022-02-23 15:29:01	2022-02-23 15:47:32	2022-02-23 15:29:01	2022-02-23 15:47:32	00:18:31.114000	Oui	31 à 40 ans	≤ 40 years	Masculin	6 à 10 ans	Médecin en spécialisation		Medical doctor and students		CNHU	Gynécologie-Obstétrique	Genecology-obstetrics		Je ne me souviens plus	Never attended IPC training	Jamais eu de formation	Never attended training on AS and DS	Hygiène des mains Pansement des plaies	1	1	0	0	0	0	0	0	0		70%	0.5		Ethanol 70% Eau de Javel 0.5% Dakin	1	1	1	0	0	0	0	0	2	Yes	2	0.4	Ethanol 70% Eau de Javel 0.5% Dakin
2022-02-24 11:52:39	2022-02-24 12:10:41	2022-02-24 11:52:39	2022-02-24 12:10:41	00:18:01.580000	Oui	18 à 30 ans	≤ 40 years	Masculin	1 à 5 ans	Médecin en spécialisation		Medical doctor and students		CNHU	Gynécologie-Obstétrique	Genecology-obstetrics		> 1 an	> 1 year	> 1 ans	> 1 year	Hygiène des mains Pansement des plaies Antisepsie de la peau du malade Nettoyage des outils médicaux (ex. stéthoscopes, thermomètres) Nettoyage des surfaces de soins	1	1	1	1	1	0	0	0	0		Aucune concentration ci-dessus n'est appropriée	0		Eau de Javel 0.5% Dakin Bétadine Eosine Glycérine	0	1	1	0	1	1	0	1	2	Yes	2	0.4	Eau de Javel 0.5% Bétadine Isopropanol 70% Ethanol 70% Méthanol
2022-02-24 11:53:43	2022-02-24 12:25:13	2022-02-24 11:53:43	2022-02-24 12:25:13	00:31:30.786000	Oui	18 à 30 ans	≤ 40 years	Masculin	6 à 10 ans	Médecin en spécialisation		Medical doctor and students		CNHU	Gynécologie-Obstétrique	Genecology-obstetrics		Je ne me souviens plus	Never attended IPC training	Jamais eu de formation	Never attended training on AS and DS	Hygiène des mains Pansement des plaies Nettoyage des surfaces de soins Antisepsie de la peau du malade Nettoyage des outils médicaux (ex. stéthoscopes, thermomètres) Approvisionnement des produits antiseptiques et désinfectants préparation des produits antiseptiques et désinfectants	1	1	1	1	1	1	1	0	0		50%	0		Bétadine Dakin	0	0	1	0	1	0	0	0	2	No	3	0.6	Eau de Javel 0.5% Dakin Ethanol 70%
2022-02-24 11:43:29	2022-02-24 11:57:14	2022-02-24 11:43:29	2022-02-24 11:57:14	00:13:45.639000	Oui	18 à 30 ans	≤ 40 years	Féminin	6 à 10 ans	Médecin en spécialisation		Medical doctor and students		CNHU	Gynécologie-Obstétrique	Genecology-obstetrics		Jamais eu de formation	Never attended IPC training	Je ne me souviens plus	Never attended training on AS and DS	Hygiène des mains Pansement des plaies Nettoyage des surfaces de soins Antisepsie de la peau du malade	1	1	1	1	0	0	0	0	0		95%	0		Ethanol 70% Dakin Bétadine	1	0	1	0	1	0	0	0	3	No	4	0.8	Eau de Javel 0.5%
2022-02-24 11:35:13	2022-02-24 11:51:41	2022-02-24 11:35:13	2022-02-24 11:51:41	00:16:27.687000	Oui	18 à 30 ans	≤ 40 years	Féminin	> 10 ans	Médecin en spécialisation		Medical doctor and students		CNHU	Gynécologie-Obstétrique	Genecology-obstetrics		Jamais eu de formation	Never attended IPC training	Jamais eu de formation	Never attended training on AS and DS	Pansement des plaies Nettoyage des surfaces de soins Hygiène des mains Nettoyage des outils médicaux (ex. stéthoscopes, thermomètres) Approvisionnement des produits antiseptiques et désinfectants	1	1	1	0	1	0	1	0	0		70%	0.5		Bétadine Eosine Ethanol 70% Dakin	1	0	1	0	1	0	0	1	3	Yes	3	0.6	Ethanol 70% Eau de Javel 0.5% Méthanol
2022-02-24 12:52:43	2022-02-24 13:20:55	2022-02-24 12:52:43	2022-02-24 13:20:55	00:28:12.198000	Oui	41 à 50 ans	> 40 years	Masculin	> 10 ans	Infirmier/ière		Nurse/Midwife		CNHU	Hémodialyse	Internal medicine		> 1 an	> 1 year	Jamais eu de formation	Never attended training on AS and DS	Pansement des plaies Nettoyage des surfaces de soins Nettoyage des outils médicaux (ex. stéthoscopes, thermomètres) Antisepsie de la peau du malade	0	1	1	1	1	0	0	0	0		70%	0.5		Bétadine Eosine Ethanol 70%	1	0	0	0	1	0	0	1	2	Yes	2	0.4	Eau de Javel 0.5% Dakin
2022-02-24 14:17:32	2022-02-24 14:46:00	2022-02-24 14:17:32	2022-02-24 14:46:00	00:28:27.814000	Oui	41 à 50 ans	> 40 years	Masculin	> 10 ans	Technicien supérieur En Nephrologie		Pharmacist and lab staff	Technicien supérieur En Nephrologie	CNHU	Hémodialyse	Internal medicine		Je ne me souviens plus	Never attended IPC training	Je ne me souviens plus	Never attended training on AS and DS	Nettoyage des surfaces de soins	0	0	1	0	0	0	0	0	0		70%	0.5		Eau de Javel 0.5% Dakin Bétadine	0	1	1	0	1	0	0	0	2	Yes	2	0.4	Dakin Eau de Javel 0.5% Glycérine
2022-02-28 15:30:57	2022-02-28 16:24:57	2022-02-28 15:30:57	2022-02-28 16:24:57	00:53:59.872000	Oui	18 à 30 ans	≤ 40 years	Masculin	1 à 5 ans	Médecin en spécialisation		Medical doctor and students		CNHU	Cardiologie	Internal medicine		Jamais eu de formation	Never attended IPC training	Jamais eu de formation	Never attended training on AS and DS	Hygiène des mains Pansement des plaies Nettoyage des surfaces de soins Antisepsie de la peau du malade Nettoyage des outils médicaux (ex. stéthoscopes, thermomètres)	1	1	1	1	1	0	0	0	0		95%	0		Ethanol 70% Dakin Bétadine Eosine	1	0	1	0	1	0	0	1	3	Yes	3	0.6	Eau de Javel 0.5% Méthanol Isopropanol 70%
2022-02-28 15:57:45	2022-02-28 16:01:00	2022-02-28 15:57:45	2022-02-28 16:01:00	00:03:15.521000	Oui	18 à 30 ans	≤ 40 years	Masculin	6 à 10 ans	Médecin en spécialisation		Medical doctor and students		CNHU	Cardiologie	Internal medicine		Je ne me souviens plus	Never attended IPC training	Je ne me souviens plus	Never attended training on AS and DS	Hygiène des mains Pansement des plaies Nettoyage des outils médicaux (ex. stéthoscopes, thermomètres) Antisepsie de la peau du malade	1	1	0	1	1	0	0	0	0		70%	0.5		Dakin Ethanol 70% Bétadine	1	0	1	0	1	0	0	0	3	No	4	0.8	Eau de Javel 0.5%
2022-02-28 13:44:26	2022-02-28 14:04:29	2022-02-28 13:44:26	2022-02-28 14:04:29	00:20:02.497000	Oui	31 à 40 ans	≤ 40 years	Féminin	1 à 5 ans	Médecin en spécialisation		Medical doctor and students		CNHU	Cardiologie	Internal medicine		≤ 1 an	≤ 1 year	≤ 1 an	≤ 1 year	Antisepsie de la peau du malade Hygiène des mains Pansement des plaies	1	1	0	1	0	0	0	0	0		Je ne sais pas	0		Bétadine Glycérine Dakin	0	0	1	0	1	1	0	0	2	Yes	2	0.4	Ethanol 70% Eau de Javel 0.5%
2022-02-28 14:34:28	2022-02-28 14:48:11	2022-02-28 14:34:28	2022-02-28 14:48:11	00:13:43.248000	Oui	18 à 30 ans	≤ 40 years	Masculin	6 à 10 ans	Médecin en spécialisation		Medical doctor and students		CNHU	Cardiologie	Internal medicine		Je ne me souviens plus	Never attended IPC training	Je ne me souviens plus	Never attended training on AS and DS	Hygiène des mains Pansement des plaies Antisepsie de la peau du malade Nettoyage des outils médicaux (ex. stéthoscopes, thermomètres)	1	1	0	1	1	0	0	0	0		95%	0		Dakin Eau de Javel 0.5% Ethanol 70% Bétadine Eosine	1	1	1	0	1	0	0	1	3	Yes	3	0.6	Eau de Javel 0.5% Bétadine
2022-02-28 15:33:29	2022-02-28 15:49:52	2022-02-28 15:33:29	2022-02-28 15:49:52	00:16:23.630000	Oui	18 à 30 ans	≤ 40 years	Masculin	6 à 10 ans	Médecin en spécialisation		Medical doctor and students		CNHU	Cardiologie	Internal medicine		> 1 an	> 1 year	> 1 ans	> 1 year	Hygiène des mains Pansement des plaies Nettoyage des outils médicaux (ex. stéthoscopes, thermomètres) Antisepsie de la peau du malade Nettoyage des surfaces de soins	1	1	1	1	1	0	0	0	0		70%	0.5		Eau de Javel 0.5% Dakin Bétadine	0	1	1	0	1	0	0	0	2	Yes	2	0.4	Ethanol 70% Eau de Javel 0.5% Dakin Méthanol
2022-02-28 15:35:35	2022-02-28 15:48:45	2022-02-28 15:35:35	2022-02-28 15:48:45	00:13:09.874000	Oui	18 à 30 ans	≤ 40 years	Féminin	6 à 10 ans	Médecin en spécialisation		Medical doctor and students		CNHU	Cardiologie	Internal medicine		Jamais eu de formation	Never attended IPC training	Jamais eu de formation	Never attended training on AS and DS	Hygiène des mains Nettoyage des surfaces de soins Nettoyage des outils médicaux (ex. stéthoscopes, thermomètres)	1	0	1	0	1	0	0	0	0		Je ne sais pas	0		Dakin Bétadine	0	0	1	0	1	0	0	0	2	No	3	0.6	Eau de Javel 0.5%
2022-03-02 13:55:00	2022-03-02 15:38:45	2022-03-02 13:55:00	2022-03-02 15:38:45	01:43:44.780000	Oui	31 à 40 ans	≤ 40 years	Féminin	6 à 10 ans	Infirmier/ière		Nurse/Midwife		CNHU	Cardiologie	Internal medicine		Jamais eu de formation	Never attended IPC training	Jamais eu de formation	Never attended training on AS and DS	Hygiène des mains Nettoyage des outils médicaux (ex. stéthoscopes, thermomètres) Nettoyage des surfaces de soins	1	0	1	0	1	0	0	0	0		Je ne sais pas	0		Eau de Javel 0.5% Dakin	0	1	1	0	0	0	0	0	1	Yes	1	0.2	Dakin Eau de Javel 0.5%
2022-03-04 13:02:24	2022-03-04 13:58:22	2022-03-04 13:02:24	2022-03-04 13:58:22	00:55:58.238000	Oui	31 à 40 ans	≤ 40 years	Masculin	> 10 ans	Aide soignant		Auxiliary staff		CNHU	Gynécologie-Obstétrique	Genecology-obstetrics		> 1 an	> 1 year	> 1 ans	> 1 year	Pansement des plaies Antisepsie de la peau du malade Nettoyage des outils médicaux (ex. stéthoscopes, thermomètres) Nettoyage des surfaces de soins	0	1	1	1	1	0	0	0	0		70%	0.5		Dakin Bétadine Eosine	0	0	1	0	1	0	0	1	2	Yes	2	0.4	Eau de Javel 0.5%
2022-03-04 14:39:09	2022-03-04 15:17:59	2022-03-04 14:39:09	2022-03-04 15:17:59	00:38:50.244000	Oui	41 à 50 ans	> 40 years	Féminin	1 à 5 ans	Sage femme		Nurse/Midwife	Sage femme	CNHU	Gynécologie-Obstétrique	Genecology-obstetrics		Je ne me souviens plus	Never attended IPC training	Jamais eu de formation	Never attended training on AS and DS	Hygiène des mains Pansement des plaies Nettoyage des outils médicaux (ex. stéthoscopes, thermomètres) préparation des produits antiseptiques et désinfectants Nettoyage des surfaces de soins	1	1	1	0	1	1	0	0	0		70%	0.5		Bétadine Ethanol 70%	1	0	0	0	1	0	0	0	2	No	3	0.6	Eau de Javel 0.5% Ethanol 70%
2022-02-28 11:49:27	2022-02-28 12:03:01	2022-02-28 11:49:27	2022-02-28 12:03:01	00:13:33.434000	Oui	31 à 40 ans	≤ 40 years	Masculin	> 10 ans	Médecin en spécialisation		Medical doctor and students		CNHU	Gynécologie-Obstétrique	Genecology-obstetrics		Jamais eu de formation	Never attended IPC training	Jamais eu de formation	Never attended training on AS and DS	Hygiène des mains Pansement des plaies Nettoyage des surfaces de soins Nettoyage des outils médicaux (ex. stéthoscopes, thermomètres)	1	1	1	0	1	0	0	0	0		Je ne sais pas	0		Dakin Bétadine	0	0	1	0	1	0	0	0	2	No	3	0.6	Eau de Javel 0.5%
2022-03-01 13:54:06	2022-03-01 14:22:42	2022-03-01 13:54:06	2022-03-01 14:22:42	00:28:35.737000	Oui	41 à 50 ans	> 40 years	Féminin	> 10 ans	Infirmier/ière		Nurse/Midwife		CNHU	Gynécologie-Obstétrique	Genecology-obstetrics		Je ne me souviens plus	Never attended IPC training	Je ne me souviens plus	Never attended training on AS and DS	Hygiène des mains Pansement des plaies	1	1	0	0	0	0	0	0	0		70%	0.5		Dakin Bétadine Eosine	0	0	1	0	1	0	0	1	2	Yes	2	0.4	Eau de Javel 0.5% Isopropanol 70%
2022-03-02 09:01:32	2022-03-02 09:52:54	2022-03-02 09:01:32	2022-03-02 09:52:54	00:51:22.005000	Oui	41 à 50 ans	> 40 years	Masculin	> 10 ans	Médecin en spécialisation		Medical doctor and students		CNHU	Gynécologie-Obstétrique	Genecology-obstetrics		Jamais eu de formation	Never attended IPC training	Jamais eu de formation	Never attended training on AS and DS	Hygiène des mains Pansement des plaies Antisepsie de la peau du malade Nettoyage des outils médicaux (ex. stéthoscopes, thermomètres) Approvisionnement des produits antiseptiques et désinfectants	1	1	0	1	1	0	1	0	0		70%	0.5		Dakin Bétadine Eau de Javel 0.5% Ethanol 70%	1	1	1	0	1	0	0	0	3	Yes	3	0.6	Eau de Javel 0.5% Dakin Bétadine Ethanol 70%
2022-03-02 15:26:41	2022-03-02 15:40:40	2022-03-02 15:26:41	2022-03-02 15:40:40	00:13:59.495000	Oui	41 à 50 ans	> 40 years	Féminin	> 10 ans	Infirmier/ière		Nurse/Midwife		CNHU	Gynécologie-Obstétrique	Genecology-obstetrics		Jamais eu de formation	Never attended IPC training	Jamais eu de formation	Never attended training on AS and DS	Hygiène des mains Pansement des plaies Nettoyage des surfaces de soins Antisepsie de la peau du malade Nettoyage des outils médicaux (ex. stéthoscopes, thermomètres) préparation des produits antiseptiques et désinfectants	1	1	1	1	1	1	0	0	0		70%	0.5		Eau de Javel 0.5% Dakin Bétadine Eosine	0	1	1	0	1	0	0	1	2	Yes	2	0.4	Eau de Javel 0.5% Dakin
2022-02-28 13:05:44	2022-02-28 13:27:19	2022-02-28 13:05:44	2022-02-28 13:27:19	00:21:35.107000	Oui	31 à 40 ans	≤ 40 years	Féminin	6 à 10 ans	Sage femme		Nurse/Midwife	Sage femme	CNHU	Gynécologie-Obstétrique	Genecology-obstetrics		> 1 an	> 1 year	> 1 ans	> 1 year	Hygiène des mains Pansement des plaies	1	1	0	0	0	0	0	0	0		70%	0.5		Eosine Dakin Bétadine Glycérine	0	0	1	0	1	1	0	1	2	Yes	2	0.4	Eau de Javel 0.5%
2022-03-02 10:37:17	2022-03-02 11:05:02	2022-03-02 10:37:17	2022-03-02 11:05:02	00:27:45.676000	Oui	41 à 50 ans	> 40 years	Féminin	> 10 ans	Sage-femme		Nurse/Midwife	Sage-femme	CNHU	Gynécologie-Obstétrique	Genecology-obstetrics		Je ne me souviens plus	Never attended IPC training	> 1 ans	> 1 year	Hygiène des mains Nettoyage des outils médicaux (ex. stéthoscopes, thermomètres) Pansement des plaies Antisepsie de la peau du malade Nettoyage des surfaces de soins	1	1	1	1	1	0	0	0	0		Aucune concentration ci-dessus n'est appropriée	0		Bétadine Dakin	0	0	1	0	1	0	0	0	2	No	3	0.6	Eau de Javel 0.5% Dakin
2022-03-02 11:09:46	2022-03-02 11:23:52	2022-03-02 11:09:46	2022-03-02 11:23:52	00:14:05.991000	Oui	41 à 50 ans	> 40 years	Féminin	1 à 5 ans	Sage-femme		Nurse/Midwife	Sage-femme	CNHU	Gynécologie-Obstétrique	Genecology-obstetrics		≤ 1 an	≤ 1 year	Jamais eu de formation	Never attended training on AS and DS	Nettoyage des surfaces de soins	0	0	1	0	0	0	0	0	0		Je ne sais pas	0		Bétadine Glycérine Eosine	0	0	0	0	1	1	0	1	1	Yes	1	0.2	Eau de Javel 0.5%
2022-03-02 16:06:34	2022-03-02 16:23:19	2022-03-02 16:06:34	2022-03-02 16:23:19	00:16:44.956000	Oui	31 à 40 ans	≤ 40 years	Féminin	> 10 ans	Infirmier/ière		Nurse/Midwife		CNHU	Gynécologie-Obstétrique	Genecology-obstetrics		> 1 an	> 1 year	Je ne me souviens plus	Never attended training on AS and DS	Hygiène des mains Pansement des plaies Nettoyage des surfaces de soins Antisepsie de la peau du malade Nettoyage des outils médicaux (ex. stéthoscopes, thermomètres) Approvisionnement des produits antiseptiques et désinfectants	1	1	1	1	1	0	1	0	0		70%	0.5		Dakin Eosine	0	0	1	0	0	0	0	1	1	Yes	1	0.2	Dakin Eosine Bétadine
2022-02-28 12:03:47	2022-02-28 12:17:10	2022-02-28 12:03:47	2022-02-28 12:17:10	00:13:23.459000	Oui	41 à 50 ans	> 40 years	Masculin	6 à 10 ans	Médecin en spécialisation		Medical doctor and students		CNHU	Gynécologie-Obstétrique	Genecology-obstetrics		Jamais eu de formation	Never attended IPC training	Jamais eu de formation	Never attended training on AS and DS	Hygiène des mains	1	0	0	0	0	0	0	0	0		Je ne sais pas	0		Eau de Javel 0.5% Dakin Bétadine Eosine	0	1	1	0	1	0	0	1	2	Yes	2	0.4	Eau de Javel 0.5% Méthanol
2022-02-28 13:00:03	2022-02-28 13:18:56	2022-02-28 13:00:03	2022-02-28 13:18:56	00:18:53.315000	Oui	41 à 50 ans	> 40 years	Féminin	> 10 ans	Sage femme.		Nurse/Midwife	Sage femme.	CNHU	Gynécologie-Obstétrique	Genecology-obstetrics		> 1 an	> 1 year	Je ne me souviens plus	Never attended training on AS and DS	Hygiène des mains Antisepsie de la peau du malade	1	0	0	1	0	0	0	0	0		70%	0.5		Dakin Bétadine Eau de Javel 0.5%	0	1	1	0	1	0	0	0	2	Yes	2	0.4	Bétadine Eau de Javel 0.5%
2022-02-28 14:24:32	2022-02-28 14:36:48	2022-02-28 14:24:32	2022-02-28 14:36:48	00:12:15.918000	Oui	18 à 30 ans	≤ 40 years	Féminin	< 1 an	Sage femme		Nurse/Midwife	Sage femme	CNHU	Gynécologie-Obstétrique	Genecology-obstetrics		> 1 an	> 1 year	> 1 ans	> 1 year	Hygiène des mains Pansement des plaies Nettoyage des surfaces de soins Nettoyage des outils médicaux (ex. stéthoscopes, thermomètres) préparation des produits antiseptiques et désinfectants	1	1	1	0	1	1	0	0	0		70%	0.5		Bétadine Eosine Dakin	0	0	1	0	1	0	0	1	2	Yes	2	0.4	Ethanol 70% Eau de Javel 0.5% Dakin
2022-03-01 13:58:27	2022-03-01 14:32:09	2022-03-01 13:58:27	2022-03-01 14:32:09	00:33:41.933000	Oui	18 à 30 ans	≤ 40 years	Masculin	< 1 an	Infirmier/ière		Nurse/Midwife		CNHU	Gynécologie-Obstétrique	Genecology-obstetrics		> 1 an	> 1 year	> 1 ans	> 1 year	Hygiène des mains	1	0	0	0	0	0	0	0	0		95%	0		Ethanol 70% Dakin Bétadine Eosine	1	0	1	0	1	0	0	1	3	Yes	3	0.6	Eau de Javel 0.5% Dakin Méthanol Isopropanol 70%
2022-03-07 11:37:01	2022-03-07 12:14:33	2022-03-07 11:37:01	2022-03-07 12:14:33	00:37:32.536000	Oui	18 à 30 ans	≤ 40 years	Féminin	6 à 10 ans	Sage-femme		Nurse/Midwife	Sage-femme	CNHU	Gynécologie-Obstétrique	Genecology-obstetrics		Jamais eu de formation	Never attended IPC training	Jamais eu de formation	Never attended training on AS and DS	Hygiène des mains Pansement des plaies Nettoyage des surfaces de soins Nettoyage des outils médicaux (ex. stéthoscopes, thermomètres) Antisepsie de la peau du malade	1	1	1	1	1	0	0	0	0		Je ne sais pas	0		Dakin Bétadine Eosine	0	0	1	0	1	0	0	1	2	Yes	2	0.4	Eau de Javel 0.5% Dakin
2022-03-07 12:14:40	2022-03-07 13:16:11	2022-03-07 12:14:40	2022-03-07 13:16:11	01:01:30.708000	Oui	31 à 40 ans	≤ 40 years	Féminin	6 à 10 ans	Aide soignant		Auxiliary staff		CNHU	Gynécologie-Obstétrique	Genecology-obstetrics		≤ 1 an	≤ 1 year	Jamais eu de formation	Never attended training on AS and DS	Hygiène des mains Nettoyage des outils médicaux (ex. stéthoscopes, thermomètres) Antisepsie de la peau du malade Nettoyage des surfaces de soins	1	0	1	1	1	0	0	0	0		Je ne sais pas	0		Dakin Bétadine	0	0	1	0	1	0	0	0	2	No	3	0.6	Eau de Javel 0.5% Dakin
2022-03-07 13:31:32	2022-03-07 13:46:31	2022-03-07 13:31:32	2022-03-07 13:46:31	00:14:59.114000	Oui	31 à 40 ans	≤ 40 years	Féminin	1 à 5 ans	Médecin en spécialisation		Medical doctor and students		CNHU	Gynécologie-Obstétrique	Genecology-obstetrics		> 1 an	> 1 year	Jamais eu de formation	Never attended training on AS and DS	Hygiène des mains Antisepsie de la peau du malade Nettoyage des outils médicaux (ex. stéthoscopes, thermomètres)	1	0	0	1	1	0	0	0	0		Je ne sais pas	0		Dakin Bétadine	0	0	1	0	1	0	0	0	2	No	3	0.6	Eau de Javel 0.5% Dakin
2022-03-07 14:42:00	2022-03-07 15:55:59	2022-03-07 14:42:00	2022-03-07 15:55:59	01:13:59.684000	Oui	18 à 30 ans	≤ 40 years	Masculin	1 à 5 ans	Médecin en spécialisation		Medical doctor and students		CNHU	Gynécologie-Obstétrique	Genecology-obstetrics		Jamais eu de formation	Never attended IPC training	Jamais eu de formation	Never attended training on AS and DS	Hygiène des mains Pansement des plaies Nettoyage des outils médicaux (ex. stéthoscopes, thermomètres)	1	1	0	0	1	0	0	0	0		95%	0		Dakin Bétadine Eosine	0	0	1	0	1	0	0	1	2	Yes	2	0.4	Eau de Javel 0.5% Dakin
2022-03-07 14:37:16	2022-03-07 14:52:38	2022-03-07 14:37:16	2022-03-07 14:52:38	00:15:22.428000	Oui	31 à 40 ans	≤ 40 years	Masculin	6 à 10 ans	Médecin en spécialisation		Medical doctor and students		CNHU	Gynécologie-Obstétrique	Genecology-obstetrics		Jamais eu de formation	Never attended IPC training	Jamais eu de formation	Never attended training on AS and DS	Hygiène des mains Pansement des plaies Antisepsie de la peau du malade Nettoyage des outils médicaux (ex. stéthoscopes, thermomètres)	1	1	0	1	1	0	0	0	0		70%	0.5		Dakin Bétadine Eosine	0	0	1	0	1	0	0	1	2	Yes	2	0.4	Eau de Javel 0.5%
2022-03-17 14:17:06	2022-03-17 15:45:40	2022-03-17 14:17:06	2022-03-17 15:45:40	01:28:33.288000	Oui	41 à 50 ans	> 40 years	Féminin	> 10 ans	Sage-femme		Nurse/Midwife	Sage-femme	CNHU	Gynécologie-Obstétrique	Genecology-obstetrics		≤ 1 an	≤ 1 year	> 1 ans	> 1 year	Hygiène des mains Nettoyage des surfaces de soins Nettoyage des outils médicaux (ex. stéthoscopes, thermomètres)	1	0	1	0	1	0	0	0	0		70%	0.5		Eau de Javel 0.5% Dakin Bétadine Eosine	0	1	1	0	1	0	0	1	2	Yes	2	0.4	Ethanol 70% Eau de Javel 0.5%
2022-03-17 15:45:45	2022-03-17 16:09:04	2022-03-17 15:45:45	2022-03-17 16:09:04	00:23:19.293000	Oui	41 à 50 ans	> 40 years	Masculin	> 10 ans	Aide soignant		Auxiliary staff		CNHU	Gynécologie-Obstétrique	Genecology-obstetrics		> 1 an	> 1 year	> 1 ans	> 1 year	Hygiène des mains Nettoyage des outils médicaux (ex. stéthoscopes, thermomètres)	1	0	0	0	1	0	0	0	0		70%	0.5		Eau de Javel 0.5% Dakin Bétadine	0	1	1	0	1	0	0	0	2	Yes	2	0.4	Dakin Eau de Javel 0.5%
2022-03-17 15:17:45	2022-03-17 15:22:42	2022-03-17 15:17:45	2022-03-17 15:22:42	00:04:57.389000	Oui	31 à 40 ans	≤ 40 years	Féminin	6 à 10 ans	Aide soignant		Auxiliary staff		CNHU	Gynécologie-Obstétrique	Genecology-obstetrics		Je ne me souviens plus	Never attended IPC training	Je ne me souviens plus	Never attended training on AS and DS	Hygiène des mains Antisepsie de la peau du malade Pansement des plaies	1	1	0	1	0	0	0	0	0		70%	0.5		Ethanol 70% Bétadine	1	0	0	0	1	0	0	0	2	No	3	0.6	Eau de Javel 0.5%
2022-03-17 14:44:10	2022-03-17 15:03:57	2022-03-17 14:44:10	2022-03-17 15:03:57	00:19:47.224000	Oui	18 à 30 ans	≤ 40 years	Féminin	6 à 10 ans	Sage-femme		Nurse/Midwife	Sage-femme	CNHU	Gynécologie-Obstétrique	Genecology-obstetrics		> 1 an	> 1 year	> 1 ans	> 1 year	Hygiène des mains Pansement des plaies Nettoyage des surfaces de soins Nettoyage des outils médicaux (ex. stéthoscopes, thermomètres) préparation des produits antiseptiques et désinfectants	1	1	1	0	1	1	0	0	0		70%	0.5		Dakin Bétadine Eosine Ethanol 70%	1	0	1	0	1	0	0	1	3	Yes	3	0.6	Eau de Javel 0.5%
2022-03-17 15:08:24	2022-03-17 15:13:10	2022-03-17 15:08:24	2022-03-17 15:13:10	00:04:45.234000	Oui	18 à 30 ans	≤ 40 years	Féminin	1 à 5 ans	Aide soignant		Auxiliary staff		CNHU	Gynécologie-Obstétrique	Genecology-obstetrics		Jamais eu de formation	Never attended IPC training	Jamais eu de formation	Never attended training on AS and DS	Hygiène des mains Pansement des plaies Nettoyage des surfaces de soins	1	1	1	0	0	0	0	0	0		70%	0.5		Ethanol 70% Dakin	1	0	1	0	0	0	0	0	2	No	3	0.6	Eau de Javel 0.5%
2022-03-18 14:17:05	2022-03-18 14:43:53	2022-03-18 14:17:05	2022-03-18 14:43:53	00:26:47.942000	Oui	31 à 40 ans	≤ 40 years	Féminin	6 à 10 ans	Médecin en spécialisation		Medical doctor and students		CNHU	Gynécologie-Obstétrique	Genecology-obstetrics		Je ne me souviens plus	Never attended IPC training	Je ne me souviens plus	Never attended training on AS and DS	Hygiène des mains Pansement des plaies	1	1	0	0	0	0	0	0	0		70%	0.5		Ethanol 70% Eosine Dakin Bétadine	1	0	1	0	1	0	0	1	3	Yes	3	0.6	Eau de Javel 0.5%
2022-03-18 15:41:46	2022-03-18 16:09:04	2022-03-18 15:41:46	2022-03-18 16:09:04	00:27:18.526000	Oui	41 à 50 ans	> 40 years	Féminin	1 à 5 ans	Médecin en spécialisation		Medical doctor and students		CNHU	Gynécologie-Obstétrique	Genecology-obstetrics		Jamais eu de formation	Never attended IPC training	Jamais eu de formation	Never attended training on AS and DS	Hygiène des mains Antisepsie de la peau du malade Pansement des plaies	1	1	0	1	0	0	0	0	0		50%	0		Dakin Bétadine Glycérine	0	0	1	0	1	1	0	0	2	Yes	2	0.4	Eau de Javel 0.5%
2022-03-18 13:45:20	2022-03-18 13:54:03	2022-03-18 13:45:20	2022-03-18 13:54:03	00:08:43.063000	Oui	31 à 40 ans	≤ 40 years	Masculin	1 à 5 ans	Etudiant en médecine (précisez l'année dans la page suivante)	5ème année	Medical doctor and students		CNHU	Gynécologie-Obstétrique	Genecology-obstetrics		> 1 an	> 1 year	> 1 ans	> 1 year	Hygiène des mains Pansement des plaies Nettoyage des surfaces de soins Nettoyage des outils médicaux (ex. stéthoscopes, thermomètres)	1	1	1	0	1	0	0	0	0		70%	0.5		Ethanol 70% Dakin	1	0	1	0	0	0	0	0	2	No	3	0.6	Eau de Javel 0.5%
[truncated: 131 more columns]

## Sheet: Excluded_CHU-YO
start	end	start1	end1	Included in the analysis	Voudriez-vous participer à cette enquête ?	Quel âge avez-vous ?	Quel est votre sexe?	Poste de travail?	Professional categories 230111	Si vous avez coché "Autre", veuillez préciser votre poste de travail:	Hôpital?	Service?	Catégorisation des services	Wards categories 230111	Si vous avez coché "Autre", veuillez préciser votre service:	Quand était votre dernière formation en prévention et contrôle des infections (ou hygiène hospitalière) ?	Quand était votre dernière formation spécifiquement sur les antiseptiques et désinfectants ?	Quelle expérience avez-vous avec les antiseptiques et désinfectants ? Vous pouvez indiquer plusieurs options.	Quelle expérience avez-vous avec les antiseptiques et désinfectants ? Vous pouvez indiquer plusieurs options./Hygiène des mains	Quelle expérience avez-vous avec les antiseptiques et désinfectants ? Vous pouvez indiquer plusieurs options./Pansement des plaies	Quelle expérience avez-vous avec les antiseptiques et désinfectants ? Vous pouvez indiquer plusieurs options./Nettoyage des surfaces de soins	Quelle expérience avez-vous avec les antiseptiques et désinfectants ? Vous pouvez indiquer plusieurs options./Antisepsie de la peau du malade	Quelle expérience avez-vous avec les antiseptiques et désinfectants ? Vous pouvez indiquer plusieurs options./Nettoyage des outils médicaux (ex. stéthoscopes, thermomètres)	Quelle expérience avez-vous avec les antiseptiques et désinfectants ? Vous pouvez indiquer plusieurs options./Préparation des produits antiseptiques et désinfectants	Quelle expérience avez-vous avec les antiseptiques et désinfectants ? Vous pouvez indiquer plusieurs options./Approvisionnement des produits antiseptiques et désinfectants	Quelle expérience avez-vous avec les antiseptiques et désinfectants ? Vous pouvez indiquer plusieurs options./Je ne les ai jamais utilisés	Quelle expérience avez-vous avec les antiseptiques et désinfectants ? Vous pouvez indiquer plusieurs options./Hygiène des mains	Quelle expérience avez-vous avec les antiseptiques et désinfectants ? Vous pouvez indiquer plusieurs options./Pansement des plaies	Quelle expérience avez-vous avec les antiseptiques et désinfectants ? Vous pouvez indiquer plusieurs options./Nettoyage des surfaces de soins	Quelle expérience avez-vous avec les antiseptiques et désinfectants ? Vous pouvez indiquer plusieurs options./Antisepsie de la peau du malade	Quelle expérience avez-vous avec les antiseptiques et désinfectants ? Vous pouvez indiquer plusieurs options./Nettoyage des outils médicaux (ex. stéthoscopes, thermomètres)	Quelle expérience avez-vous avec les antiseptiques et désinfectants ? Vous pouvez indiquer plusieurs options./préparation des produits antiseptiques et désinfectants	Quelle expérience avez-vous avec les antiseptiques et désinfectants ? Vous pouvez indiquer plusieurs options./Approvisionnement des produits antiseptiques et désinfectants	Quelle expérience avez-vous avec les antiseptiques et désinfectants ? Vous pouvez indiquer plusieurs options./Je ne les ai jamais utilisés	Quelle expérience avez-vous avec les antiseptiques et désinfectants ? Vous pouvez indiquer plusieurs options./Autre	Si vous avez coché "Autre", veuillez préciser quelle autre expérience vous avez avec les antiseptiques et désinfectants:	Quelle concentration d’alcool est la plus appropriée pour la désinfection et l’hygiène des mains ?	Q1 Score [0 - 0.5]	Cochez tous les produits qui sont faits pour l’antisepsie (désinfection) de la peau du patient dans la liste ci-dessous.	Cochez tous les produits qui sont faits pour l’antisepsie (désinfection) de la peau du patient dans la liste ci-dessous./Ethanol 70%	Cochez tous les produits qui sont faits pour l’antisepsie (désinfection) de la peau du patient dans la liste ci-dessous./Eau de Javel 0.5%	Cochez tous les produits qui sont faits pour l’antisepsie (désinfection) de la peau du patient dans la liste ci-dessous./Le Dakin	Cochez tous les produits qui sont faits pour l’antisepsie (désinfection) de la peau du patient dans la liste ci-dessous./Méthanol	Cochez tous les produits qui sont faits pour l’antisepsie (désinfection) de la peau du patient dans la liste ci-dessous./Bétadine	Cochez tous les produits qui sont faits pour l’antisepsie (désinfection) de la peau du patient dans la liste ci-dessous./Glycérine	Cochez tous les produits qui sont faits pour l’antisepsie (désinfection) de la peau du patient dans la liste ci-dessous./Isopropanol 70%	Cochez tous les produits qui sont faits pour l’antisepsie (désinfection) de la peau du patient dans la liste ci-dessous./Eosine	Q2 weighed Score	Q2 Incorrect options
2020-09-28T09:04:03.905Z	2020-09-28T09:40:30.151Z	09:04:03.905Z	09:40:30.151Z	No	Oui	41 – 50 ans	Féminin	Infirmier/ière	Nurse/Midwife		CHU-YO	Pédiatrie hospitalisation	Pédiatrie	Pediatrics		Jamais eu de formation	Jamais eu de formation	Je ne les ai jamais utilisés	0	0	0	0	0	0	0	0	0	0	0	0	0	0	0	1	0		Je ne sais pas	0	Le Dakin Bétadine	0	0	1	0	1	0	0	0	2	No
[truncated: 131 more columns]

## Sheet: Excluded_UHK
https://www.itg.be/en/study/courses/hospital-based-interventions-to-contain-antibiotic-resistance-in-low-resource-settings?tab=about-the-course	Start time	end	Voudriez-vous participer à cette enquête ?	I. Quel âge avez-vous ?	II. Quel est votre sexe?	Quel est votre nombre d'années d'expérience à l'hôpital	Poste de travail?	Si vous avez coché "Autre", veuillez préciser votre poste de travail:	New "Poste de travail"	Hôpital?	Service?	New categories "Service?"	Si vous avez coché "Autre", veuillez préciser le service:	Quand était votre dernière formation en prévention et contrôle des infections (ou hygiène hospitalière) ?	Quand était votre dernière formation spécifiquement sur les antiseptiques et désinfectants ?	Quelle expérience avez-vous avec les antiseptiques et désinfectants ? Vous pouvez choisir plusieurs réponses.	Quelle expérience avez-vous avec les antiseptiques et désinfectants ? Vous pouvez choisir plusieurs réponses./Hygiène des mains	Quelle expérience avez-vous avec les antiseptiques et désinfectants ? Vous pouvez choisir plusieurs réponses./Pansement des plaies	Quelle expérience avez-vous avec les antiseptiques et désinfectants ? Vous pouvez choisir plusieurs réponses./Nettoyage des surfaces de soins	Quelle expérience avez-vous avec les antiseptiques et désinfectants ? Vous pouvez choisir plusieurs réponses./Antisepsie de la peau du malade	Quelle expérience avez-vous avec les antiseptiques et désinfectants ? Vous pouvez choisir plusieurs réponses./Nettoyage des outils médicaux (ex. stéthoscopes, thermomètres)	Quelle expérience avez-vous avec les antiseptiques et désinfectants ? Vous pouvez choisir plusieurs réponses./préparation des produits antiseptiques et désinfectants	Quelle expérience avez-vous avec les antiseptiques et désinfectants ? Vous pouvez choisir plusieurs réponses./Approvisionnement des produits antiseptiques et désinfectants	Quelle expérience avez-vous avec les antiseptiques et désinfectants ? Vous pouvez choisir plusieurs réponses./Je ne les ai jamais utilisés	Quelle expérience avez-vous avec les antiseptiques et désinfectants ? Vous pouvez choisir plusieurs réponses./Autre (spécifiez dans la page suivante)	Si vous avez coché "Autre", veuillez préciser quelle autre expérience vous avez avec les antiseptiques et désinfectants:	Quelle concentration d’alcool est la plus appropriée pour la désinfection et l’hygiène des mains ?	Q1 Fial Score [0 - 0.5]	Si vous avez coché autre concentration dans la question précédente, bien vouloir spécifier la concentration d'alcool appropriée	Cochez tous les produits qui sont faits pour l’antisepsie (désinfection) de la peau dans la liste ci-dessous.	Cochez tous les produits qui sont faits pour l’antisepsie (désinfection) de la peau dans la liste ci-dessous./Ethanol 70%	Cochez tous les produits qui sont faits pour l’antisepsie (désinfection) de la peau dans la liste ci-dessous./Eau de Javel 0.5%	Cochez tous les produits qui sont faits pour l’antisepsie (désinfection) de la peau dans la liste ci-dessous./Le Dakin	Cochez tous les produits qui sont faits pour l’antisepsie (désinfection) de la peau dans la liste ci-dessous./Méthanol	Cochez tous les produits qui sont faits pour l’antisepsie (désinfection) de la peau dans la liste ci-dessous./Bétadine	Cochez tous les produits qui sont faits pour l’antisepsie (désinfection) de la peau dans la liste ci-dessous./Glycérine	Cochez tous les produits qui sont faits pour l’antisepsie (désinfection) de la peau dans la liste ci-dessous./Isopropanol 70%	Cochez tous les produits qui sont faits pour l’antisepsie (désinfection) de la peau dans la liste ci-dessous./Eosine	Q2 Score	Q2 Incorrect options	Q2 Max	Q2 KAPS	Cochez tous les produits qui sont faits pour la désinfection du matériel et des surfaces inertes (non-vivantes) dans la liste ci-dessous.	Cochez tous les produits qui sont faits pour la désinfection du matériel et des surfaces inertes (non-vivantes) dans la liste ci-dessous./Ethanol 70%	Cochez tous les produits qui sont faits pour la désinfection du matériel et des surfaces inertes (non-vivantes) dans la liste ci-dessous./Eau de Javel 0.5%	Cochez tous les produits qui sont faits pour la désinfection du matériel et des surfaces inertes (non-vivantes) dans la liste ci-dessous./Dakin	Cochez tous les produits qui sont faits pour la désinfection du matériel et des surfaces inertes (non-vivantes) dans la liste ci-dessous./Méthanol	Cochez tous les produits qui sont faits pour la désinfection du matériel et des surfaces inertes (non-vivantes) dans la liste ci-dessous./Bétadine	Cochez tous les produits qui sont faits pour la désinfection du matériel et des surfaces inertes (non-vivantes) dans la liste ci-dessous./Glycérine
2021-02-18T14:58:51.136+01:00	14:58:51	2021-02-18T15:00:51.331+01:00	Non						NA			NA
2021-01-22T13:58:49.327+01:00	13:58:49	2021-01-22T13:59:11.464+01:00	Non						NA			NA																0											0			0
2021-01-20T13:31:14.082+01:00	13:31:14	2021-01-20T13:46:34.331+01:00	Non						NA			NA																0											0			0
2021-01-21T13:22:46.670+01:00	13:22:46	2021-01-22T14:01:03.782+01:00	Non						NA			NA																0											0			0
2021-02-18T13:20:35.015+01:00	13:20:35	2021-02-18T13:21:39.076+01:00	Non						NA			NA																0											0			0
2021-02-24T14:02:07.440+01:00	14:02:07	2021-02-24T14:02:34.934+01:00	Non						NA			NA																0											0			0
2021-03-10T12:10:21.997+01:00	12:10:21	2021-03-22T14:42:43.648+01:00	Non						NA			NA																0											0			0
2021-03-22T14:42:53.028+01:00	14:42:53	2021-03-22T14:43:13.598+01:00	Non						NA			NA																0											0			0
2021-02-23T11:12:05.495+01:00	11:12:05	2021-02-23T11:57:11.104+01:00	Oui
[truncated: 130 more columns]

## Sheet: Excluded_CNHU-HKM
start	end	Voudriez-vous participer à cette enquête ?	Quel âge avez-vous ?	Age_2_groups 221231	Quel est votre sexe?	Quel est votre nombre d'années d'expérience à l'hôpital	Poste de travail?	Si vous avez coché étudiant précédemment, veuillez renseigner l'année	Profession_Category 221231	Si vous avez coché "Autre", veuillez préciser votre poste de travail:	Hôpital?	Service?	Ward categories 221231	Si vous avez coché "Autre", veuillez préciser le service:	Quand était votre dernière formation en prévention et contrôle des infections (ou hygiène hospitalière) ?	Last traing IPC (group never and not remember) 221231	Quand était votre dernière formation spécifiquement sur les antiseptiques et désinfectants ?	Last traing AS and DI (group never and not remember) 221231	Quelle expérience avez-vous avec les antiseptiques et désinfectants ? Vous pouvez choisir plusieurs réponses.	Quelle expérience avez-vous avec les antiseptiques et désinfectants ? Vous pouvez choisir plusieurs réponses./Hygiène des mains	Quelle expérience avez-vous avec les antiseptiques et désinfectants ? Vous pouvez choisir plusieurs réponses./Pansement des plaies	Quelle expérience avez-vous avec les antiseptiques et désinfectants ? Vous pouvez choisir plusieurs réponses./Nettoyage des surfaces de soins	Quelle expérience avez-vous avec les antiseptiques et désinfectants ? Vous pouvez choisir plusieurs réponses./Antisepsie de la peau du malade	Quelle expérience avez-vous avec les antiseptiques et désinfectants ? Vous pouvez choisir plusieurs réponses./Nettoyage des outils médicaux (ex. stéthoscopes, thermomètres)	Quelle expérience avez-vous avec les antiseptiques et désinfectants ? Vous pouvez choisir plusieurs réponses./préparation des produits antiseptiques et désinfectants	Quelle expérience avez-vous avec les antiseptiques et désinfectants ? Vous pouvez choisir plusieurs réponses./Approvisionnement des produits antiseptiques et désinfectants	Quelle expérience avez-vous avec les antiseptiques et désinfectants ? Vous pouvez choisir plusieurs réponses./Je ne les ai jamais utilisés	Quelle expérience avez-vous avec les antiseptiques et désinfectants ? Vous pouvez choisir plusieurs réponses./Autre (spécifiez dans la page suivante)	Si vous avez coché "Autre", veuillez préciser quelle autre expérience vous avez avec les antiseptiques et désinfectants:	Quelle concentration d’alcool est indiquée pour la désinfection et l’hygiène des mains ?	Si vous avez coché autre concentration dans la question précédente, bien vouloir spécifier la concentration d'alcool appropriée	Cochez tous les produits qui sont utilisés pour la désinfection de la peau dans la liste ci-dessous.	Cochez tous les produits qui sont utilisés pour la désinfection de la peau dans la liste ci-dessous./Ethanol 70%	Cochez tous les produits qui sont utilisés pour la désinfection de la peau dans la liste ci-dessous./Eau de Javel 0.5%	Cochez tous les produits qui sont utilisés pour la désinfection de la peau dans la liste ci-dessous./Dakin	Cochez tous les produits qui sont utilisés pour la désinfection de la peau dans la liste ci-dessous./Méthanol	Cochez tous les produits qui sont utilisés pour la désinfection de la peau dans la liste ci-dessous./Bétadine	Cochez tous les produits qui sont utilisés pour la désinfection de la peau dans la liste ci-dessous./Glycérine	Cochez tous les produits qui sont utilisés pour la désinfection de la peau dans la liste ci-dessous./Isopropanol 70%	Cochez tous les produits qui sont utilisés pour la désinfection de la peau dans la liste ci-dessous./Eosine	Cochez tous les produits qui sont utilisés pour la désinfection du matériel et des surfaces inertes dans la liste ci-dessous.	Cochez tous les produits qui sont utilisés pour la désinfection du matériel et des surfaces inertes dans la liste ci-dessous./Ethanol 70%	Cochez tous les produits qui sont utilisés pour la désinfection du matériel et des surfaces inertes dans la liste ci-dessous./Eau de Javel 0.5%	Cochez tous les produits qui sont utilisés pour la désinfection du matériel et des surfaces inertes dans la liste ci-dessous./Dakin	Cochez tous les produits qui sont utilisés pour la désinfection du matériel et des surfaces inertes dans la liste ci-dessous./Méthanol	Cochez tous les produits qui sont utilisés pour la désinfection du matériel et des surfaces inertes dans la liste ci-dessous./Bétadine	Cochez tous les produits qui sont utilisés pour la désinfection du matériel et des surfaces inertes dans la liste ci-dessous./Glycérine	Cochez tous les produits qui sont utilisés pour la désinfection du matériel et des surfaces inertes dans la liste ci-dessous./Isopropanol 70%	Cochez tous les produits qui sont utilisés pour la désinfection du matériel et des surfaces inertes dans la liste ci-dessous./Eosine
2022-01-27 13:56:09	2022-01-27 14:24:04	Oui	41 à 50 ans	> 40 years	Féminin	> 10 ans	Infirmier/ière		Nurse/Midwife		CNHU	Hémodialyse	Internal medicine		Je ne me souviens plus	Never attended IPC training	Jamais eu de formation	Never attended training on AS and DS	Je ne les ai jamais utilisés	0	0	0	0	0	0	0	1	0		95%		Dakin Bétadine Eosine	0	0	1	0	1	0	0	1	Eau de Javel 0.5%	0	1	0	0	0	0	0	0
2022-01-27 15:23:53	2022-01-27 15:24:18	Non		> 40 years			Excluded		NA				NA			NA
2022-02-04 16:23:58	2022-02-04 16:24:05	Non		> 40 years			Excluded		NA				NA			NA
2022-02-04 17:12:31	2022-02-04 17:12:38	Non		> 40 years			Excluded		NA				NA			NA
2022-02-22 15:53:42	2022-02-22 16:16:30	Oui	41 à 50 ans	> 40 years	Féminin	> 10 ans	Infirmier/ière		Nurse/Midwife		CNHU	Gynécologie-Obstétrique	Genecology-obstetrics		Jamais eu de formation	Never attended IPC training	Jamais eu de formation	Never attended training on AS and DS	Je ne les ai jamais utilisés	0	0	0	0	0	0	0	1	0		Je ne sais pas		Dakin Bétadine	0	0	1	0	1	0	0	0	Eau de Javel 0.5% Dakin	0	1	1	0	0	0	0	0
2022-02-24 14:16:03	2022-02-24 14:17:25	Non		> 40 years			Excluded		NA				NA			NA
[truncated: 82 more columns]
